# Supplementary material for: Correction: Face masks to prevent transmission of respiratory infections: Systematic review and meta-analysis of randomized controlled trials on face mask use
Source: PLoS One. 2025 Mar 4;20(3):e0320226. doi: 10.1371/journal.pone.0320226 (PMC11878934; doi:10.1371/journal.pone.0320226)
Supplement: S5 Correction — Detailed risk of bias assessment. (XLSX) [file pone.0320226.s005.xlsx]

## Sheet: Results
Basic information													Domain 1. Randomization process										Domain 2. Deviations from intended interventions																		Domain 3. Mising outcome data
Time	Unique ID	Assessor	Study ID	Reference	Experimental	Comparator	Outcome	Results	Aim	Effect of adhering to intervention?	Weight	Sources	1.1	1.2	Note for 1.1&1.2	1.3	Note for 1.3	1.0 Algorithm result	1.0 Assessor's Judgement	1.0 General note	1.0 Optional Question	1.0 Note for optional question	2.1	2.2	Note for 2.1&2.2	2.3	Note for 2.3	2.4	Note for 2.4	2.5	Note for 2.5	2.6	Note for 2.6	2.7	Note for 2.7	2.0 Algorithm result	2.0 Assessor's Judgement	2.0 General Notes	2.0 Optional Question	2.0 Note for optional question	3.1	Note for 3.1	3.2	Note for 3.2	3.3	Note for 3.3&3.4	3.4	Note for 3.4 (not use)	3.0 Algorithm result
2022/09/23 12.14	1	HMO	Abdin et al., 2005	Abdin et al., 2005	RCT (cluster)	Control group	Acute respiratory infection	0.974	assignment to intervention (the 'intention-to-treat' effect)	NA	1	Journal article(s)	NI	NI	Two stage random sampling technique but the randomization software is not disclosed	N		Some concerns	Some concerns	It is unclear if allocation sequence was random or whether it was concealed from the participants.			Y	Y	Facemask and leaflets are visible open label interventions.	NI		NA		NA		Y	While intention to treat was done primarily for compliance the per protocol analysis was also done for ARI.	NA		Some concerns	Some concerns	Participants were aware of which intervention arm they were in._x000D__x000D__x000D__x000D__x000D_			Y	Authors report outcomes for all study participants.	NA		NA		NA		Low
2022/09/23 12.14	2	HMO	Abaluck et al., 2021	Abaluck et al., 2021	RCT (cluster)	Control group	SARS-CoV-2 infection	WHO symptomatic SARS-COV-2 0.885	assignment to intervention (the 'intention-to-treat' effect)	NA	1	Journal article(s)	Y	PY	Randomization was done using a random number generator and detailed description of randozmization and allocation is given in the Appendix._x000D__x000D_Scoping staff that mapped nrolled villages were blind but the staff that consented households were not blind.	N		Low	Low				Y	N	Scoping staff was blind but consenting staff was not blind. Participants were not blind, this is an open label randomized study. Surveillance staff was not blinded.	N		NA		NA		Y		NA		Low	Low				Y	For the symptomatic specification 98% of all randomzied individuals provided symptom data on week 5 follow up. Off note additional seropositivity data was available from 40% of individuals due to consent for blood draw.	NA		NA		NA		Low
2022/09/23 12.14	3	HMO	Aiello et al., 2010	Aiello et al., 2010	RCT (cluster)	Control group	ILI	Effect across the whole follow up with all individuals that use masks: masks group 1, RR = 0.92 (0.79-1.06), group 2 with hand hygiene RR = 0.88 (0.75-1.03).	assignment to intervention (the 'intention-to-treat' effect)	NA	1	Journal article(s)	Y	Y	Blindly selected uniform ticket with the name of each hall out of a container.	PY	Only one residence hall was randomized to face mask with hand hygiene arm, whereas 4 were randomized to hand hygiene and 2 to control. Optimal handwashing was higher at control and face mask only groups at baseline compared to mask and hand hygiene group. Furthermore, individuals in the control arm were slightly younger than treatment arms.	Some concerns	Some concerns	The baseline differences between intervention groups suggest some concern with randomization process.			Y	PY	Facemask is a visible intervention	N		NA		NA		Y		NA		Low	Low				Y	147 individuals had ILI at baseline and 89% were analyzed.	NA		NA		NA		Low
2022/09/23 12.15	4	HMO	Aiello et al., 2012	Aiello et al., 2012	RCT (cluster)	Control group	ILI	Effect across the whole follow up with all individuals that use masks: masks group 1, RR = 1.08 (0.86-1.34), group 2 with hand hygiene RR = 0.78 (0.59-1.05).	assignment to intervention (the 'intention-to-treat' effect)	NA	1	Journal article(s)	Y	Y	Yes and the sequence was concealed.	N	The baseline differences did not suggest a difference between the arms.	Low	Low				Y	PY	Face mask is a visible intervention and it was not mentioned in the text if study personnel or participants were told or aware of which arm they belonged to.	N		NA		NA		Y		NA		Low	Low				Y		NA		NA		NA		Low
2022/09/23 12.19	5	HMO	Alfelali et al., 2021	Alfelali et al., 2021	RCT (cluster)	Control group	Clinical respiratory infection	OR 1.1 (0.9-1.4)	assignment to intervention (the 'intention-to-treat' effect)	NA	1	Journal article(s)	PY	PY	Computer generated random numbers made by offsite research coordinator who will not take part in the recruitment or assessment of participants was planned but coin toss was used.	Y	One fourth (24.4%) in the control group and 27.4% of intervention arm used face mask prior to the start of the study and adherence to protocol was poor in the study both for intervention and control arms.	Some concerns	Some concerns	One fourth of individuals in the control group used face masks prior to the start of the study and adherence to protocol was poor in both study arms later in the trial.			Y	PY	Only intervention arms received masks and were aware of the intervention.	Y	A planned post Hajj questionnaire was planned but due to poor return rate that part of the trial was not done. Furthermore, there was poor adherence and mask use increased in the controls so that 43.7% of control arm did not use mask. In the treatment arm, 20% of the participants did not use masks.	Y	Shorter follow-up time of infections may have affected the recorded number of infections in the intervention arm. Similarly, deviations from the randomization process.	Y	Neither control group or case group received the follow-up questionnaire.	Y	Analysis was done correctly but non adherence and short follow up of 4 days may bias the estimate as the intervention lenght 4 days is similar to the lenght of influenza incubation time (1 to 4 days).	NA		Some concerns	High				N	18 % of randomized individuals in both intervention and control arm had symptoms the first day or did not return the questionnaires (approximately 10% and 10%, respectively). follow up questionnaire was not done due to poor return rate.	PN	The missing data values were balanced between the intervention arms and likely do not induce bias although it is important to note that missing data usually is not random.	NI	It is possible that very sick individuals are less likely to fill questionnaires but this is impossible to estimata based on the evidence from the manuscript.	NI		High
2022/09/23 08.32	6	HMO	Barasheed et al., 2014	Barasheed et al., 2014	RCT (cluster)	Control group	ILI	P = 0.04, 31% ILI in mask vs. 53% in controls	assignment to intervention (the 'intention-to-treat' effect)	NA	1	Journal article(s)	NI	PY	The person randomizing the individuals was not an investigator but the randomization sequence generation is not described.	PY	There were ethnic and sex differences: For example more males in control tents.	Some concerns	Some concerns	Baseline characteristics were different in the control and intervention arm for sex and ethnic background.			Y	Y	Yes. There was also a general mask mandate in place.	PN	Adherence to protocol was relatively good, furthermore, there were no reported deviation from the planned intervention.	NA		NA		Y		NA		Low	Low				Y	ILI was recorded from all but one study participant. They did not return the diary.	NA		NA		NA		Low
2022/09/23 12.21	7	HMO	Bundgaard et al., 2020	Bundgaard et al., 2020	RCT (individual)	Control group	SARS-CoV-2 infection	OR = 0.82 (0.54-1.23)	assignment to intervention (the 'intention-to-treat' effect)	NA	1	Journal article(s)	Y	Y		N		Low	Low				Y	PY		PN	No deviations. Related: Adherence to mask use was relatively good: 46% wore masks as recommended, 47% predominantly as recommended and 7% not as recommended.	NA		NA		Y		NA		Low	Low				N	Loss of follow up in over 20% of study participants.	PY	Imputation to account for missing data although it cannot be ruled out that individuals who became sick did not follow up. Or alternatively that people who did not get sick did not follow up.	NA		NA		Low
2022/09/23 15.17	8	HMO	Canini et al., 2010	Canini et al., 2010	RCT (cluster)	Control group	ILI	15.8% vs. 16.2% P = 1.00	assignment to intervention (the 'intention-to-treat' effect)	NA	1	Journal article(s)	Y	Y	Yes, and it was run in two steps allowing initial blinding before assigning to intervention.	PN	small differences: Intervention arm had more smokers and fewer contacts that were under 15 years of age.	Low	Low				Y	Y		Y	Yes, the study was terminated early, in addition average duration of mask use per day was 3.7+-2.7hh. Authors say that adherence was good.	Y	The study was underpowered. At home setting it is hard to estimate from this one study alone if adherence of only 3.7h per day would be sufficient.	Y	both arms were terminated early.	Y		NA		Some concerns	Some concerns	Average duration of mask use per day was only 3.7 hours with SD of 2.7.			Y	out of 52 households 51 completed follow up in treatment arm. 52 out of 53 in control arm completed follow up.	NA		NA		NA		Low
2022/09/23 15.20	9	HMO	Cowling et al., 2008	Cowling et al., 2008	RCT (cluster)	Control group	ILI	Secondary attack rate 0.08, clinical influenza def 3 for face masks	assignment to intervention (the 'intention-to-treat' effect)	NA	1	Journal article(s)	Y	Y	Prespecified table of random numbers that is unknown to the doctor at or after the time of recruitment. Information from study protocol.	PY	35% of people were lost at baseline after randomization and 14% of the control group contacts had Influenza vaccination vs. 1% in the treatment arm	Some concerns	Some concerns	Control group had higher number of individuals with influenza vaccination.			Y	PY	Face mask as a visible intervention. Clinical symptoms included self reported symptoms in addition to fever. Participants and people administering the intervention were not blinded.	PN	Adherence to protocol was 45% in the treatment arm index subjects and 21% of contacts wore a mask. 30% of index subjects in the control arm and 1% of contacts wore a mask.	NA		NA		Y	However, the study was underpowered.	NA		Low	Some concerns	Variable compliance and adherence to protocol in addition to clinical symptoms may bias the estimates. Only 21% of the contacts wore masks.			N	35% of participants were lost after randomization and declined at home vistis.	PN	Relatively high number lost particularly in the control arm. Study was underpowered.	NI	It is hard to speculate what the true value would be with the missing data.	NI		High
2022/09/23 15.21	10	HMO	Cowling et al., 2009	Cowling 2009	RCT (cluster)	Control group	ILI	OR=1.25(0.79-1.98)	assignment to intervention (the 'intention-to-treat' effect)	NA	1	Journal article(s)	Y	Y	Protocol describes random sequence and blinding of physician similar to 2008 paper.	PY	Duration from symptom onset to start of intervention was longer in the face mask group than in the control group.	Some concerns	Some concerns	Longer start from symptom to intervention in the face mask and hand hygiene group than in the control group.			Y	PY		PY	26% of contacts wore face masks and 46% of the index patients wore face masks.	PY		NI		Y		NA		High	Some concerns	Adherence to protocol was low as only 26% of the contacts wore masks.			N	24% of people in the mask group declined to participate and 16 % in the control group declined to participate.	PY		NA		NA		Low
2022/09/23 15.21	11	HMO	Jacobs et al., 2009	Jacobs et al., 2009	RCT (individual)	Control group	URI by Jackson criteria	P = 0.29 below or above median URI by Jackson	assignment to intervention (the 'intention-to-treat' effect)	NA	1	Journal article(s)	PY	NI	Block randomization was used but whether sequence was random is not separately mentioned.	PN	Higher number of children in the household the control group. Number of children in the household was also associated with higher jackson score.	Some concerns	Some concerns	Block randomization is used but sequence of randomization or sequence concealment is not mentioned. Higher number of children in the households in the control group.			Y	PY	People are aware of using a mask	N		NA		NA		Y		NA		Low	Low				Y	Only one dropout during the study.	NA		NA		NA		Low
2022/09/23 15.22	12	HMO	Larson et al., 2012	Larson et al., 2012	RCT (cluster)	Control group	ILI	OR = 0.80 (0.72-0.89)	assignment to intervention (the 'intention-to-treat' effect)	NA	1	Journal article(s)	PY	NI	Block randomization was used but the sequence randomization is not mentioned.	PY	There were difference in the baseline education, ethnicity and occupation categories and the amount of hours that the families spent outside.	High	Some concerns	Baseline data differences may induce some bias but adjusting for some of these parameters as part of the logistic regression may reduce the bias.			Y	PY		N	No, although adherence to protocol was poor in the mask arm with only half of the index patients using masks 48h after ILI onset.	NA		NA		Y		NA		Low	Low				PY	10% of randomized individuals were lost in concent but the trial accounted for this in the study design.	NA		NA		NA		Low
2022/09/23 15.23	13	HMO	MacIntyre et al., 2009	Macintyre et al., 2009	RCT (cluster)	Control group	ILI	RR = 1.11	assignment to intervention (the 'intention-to-treat' effect)	NA	1	Journal article(s)	PY	NI	Randomization is mentioned, and staff was not blinded. Laboratory personl were blinded.	N	There were more smokers in the P2 arm but this was likely not affecting the outcome.	Low	Low				Y	PN	Study personel were not blinded. Laboratory personel was blinded	PN	Adherence to mask use was 21%	NA		NA		Y		NA		Low	Some concerns				Y	only 2 families were lost to follow up	NA		NA		NA		Low
2022/09/23 15.24	15	HMO	MacIntyre et al., 2015	Macintyre et al., 2015	RCT (cluster)	Control group	ILI	Medical (and cloth mask) vs control: ILI RR = 3.80 (0.4-36.40)	assignment to intervention (the 'intention-to-treat' effect)	NA	1	Journal article(s)	Y	PY	Randomization done using Epi invo v6 software	N		Low	Low				Y	PY	Open label trial.	PN	Compliance to mask wearing was 57% in both mask groups and 23.6% in the control group.	NA		NA		Y		NA		Low	Low				Y		NA		NA		NA		Low
2022/09/23 15.25	16	HMO	MacIntyre et al., 2016	Macintyre et al., 2016	RCT (cluster)	Control group	ILI	RR = 0.32 (0.03 -3.13)	assignment to intervention (the 'intention-to-treat' effect)	NA	1	Journal article(s)	PY	PY	Randomization was done by a team member in excel.	N		Low	Low				Y	PY		PN	Compliance was relatively low, so that mask group used the mask for 4.4h a day. Controls also ued masks 1.4h a day.	NA		NA		Y		NA		Low	Low	The compliance to mask use may bias estimates.			Y		NA		NA		NA		Low
2022/09/23 15.25	17	HMO	Simmerman et al., 2011	Simmerman et al., 2011	RCT (cluster)	Control group	ILI	OR = 2.15 (1.27-362)	assignment to intervention (the 'intention-to-treat' effect)	NA	1	Journal article(s)	PY	Y	Block randomization but the specifics for the sequence/how block randomization was acchieved is not described.	N	There were double the amount of babies in the control group.	Low	Low				Y	Y		Y	There was poor adherence to mask use in the family members, especially siblings with median 17 minutes of mask use per day (IQR 6-107). Transmission could have also occured before the intervention.	PY		N		Y		NA		High	High	Poor adherence to mask use particularly in family members. In addition, the context of the trial was H1N1 where mask recommendaiton was given and 52% of controls started using masks.			Y		NA		NA		NA		Low
2022/09/23 15.26	18	HMO	Suess et al., 2012	Suess et al., 2012	RCT (cluster)	Control group	ILI	Mask group and mask and hand hygiene group OR = 0.55(0.22-1.4)	assignment to intervention (the 'intention-to-treat' effect)	NA	1	Journal article(s)	Y	Y	Random numbers with Excel, divided between intervention groups, phycisians received the numbers and. Phycisians and laboratory personnel were blinded for the randomization results.	PN	There was possibly a longer wait time from symptom onset to randomization in those the intervention group than those in the control group.	Low	Low				PY	Y	Phycisians were not aware of the intervention. Assistants delivered the intervention box. As facemask is a visible intervention the people visiting the houses were likely aware of the intervention.	N	Interventions were prespecified.	NA		NA		Y	The study used intention to treat analysis as prespecified.	NA		Low	Low				Y	Samples and questionnaires of all household members were collected.	NA		NA		NA		Low
2022/09/23 15.26	20	HMO	Aelami et al., 2015	Aelami et al., 2015	RCT (individual)	Control group	ILI	ILI was detected in 159 (52%) in the intervention arm	assignment to intervention (the 'intention-to-treat' effect)	NA	1	Journal article(s)	NI	NI	Randomization was not described.	NI	Data for baseline differences was not provided.	Some concerns	Some concerns				Y	PN	Mask is a visible intervention	NI		NA		NA		Y		NA		Some concerns	Some concerns				NI		PN		NI	If participants dropped, that was not reported.	N		Some concerns
[truncated: 35 more columns]

## Sheet: Summary
Unique ID	Reviewer	Study ID	Reference	Experimental	Comparator	Outcome	Result	Aim	Effect of adhering to intervention?	Weight	Randomization process	Comment for randomization process	Deviations from intended interventions	Comment for deviations from intended interventions	Missing outcome data	Comment for missing outcome data	Measurement of the outcome	Comment for measurement of the outcome	Selection of the reported result	Comment for selection of the reported result	Overall Bias	Comment for overall bias					Randomization process	Deviations from intended interventions	Mising outcome data	Measurement of the outcome	Selection of the reported result	Overall Bias
1	HMO	1	Abdin et al., 2005	RCT (cluster)	Control group	Acute respiratory infection	0.974	assignment to intervention (the 'intention-to-treat' effect)	NA	1	Low	It is unclear if allocation sequence was random or whether it was concealed from the participants.	Some concerns	Participants were aware of which intervention arm they were in._x000D__x000D__x000D__x000D__x000D_	Low		Some concerns	Compliance and infection were assessed with telephone interview and participants reported the adherence and infections. Knowing the treatment arm may affecgt reporting fewer infections or higher adherence.	Some concerns	There is insufficient information available to exclude the possibility that reported outcome data were selected.	High	There is some concerns for reporting the findings and for how blinding may affect the results.				Assignment to intervention (the 'intention-to-treat' effect)
2	HMO	2	Abaluck et al., 2021	RCT (cluster)	Control group	SARS-CoV-2 infection	Effect of all mask types, unadjusted and adjusted values PR = 0.905[0.815-0.995]	assignment to intervention (the 'intention-to-treat' effect)	NA	1	Low		Low		Low		Low		Low		Low					Total number of study = 20
3	HMO	3	Aiello et al., 2010	RCT (cluster)	Control group	Survey reported ILI	Effect across the whole follow up with all individuals that use masks: masks group 1, RR = 0.92 (0.79-1.06), group 2 with hand hygiene RR = 0.88 (0.75-1.03).	assignment to intervention (the 'intention-to-treat' effect)	NA	1	Some concerns	The baseline differences between intervention groups suggest some concern with randomization process.	Low		Low		Some concerns	Self report of symptoms may be affected by mask use. Being aware of face mask use may bias the estimates.	Some concerns	Prespecified analysis plan was not found in the paper or part of the trial registartion.	Some concerns	Randomization and prespecification (or lack of) analysis plan may create some concern.				Low risk	50	50	85	15	30	5
4	HMO	4	Aiello et al., 2012	RCT (cluster)	Control group	Survey reported ILI	Effect across the whole follow up with all individuals that use masks: masks group 1, RR = 1.08 (0.86-1.34), group 2 with hand hygiene RR = 0.78 (0.59-1.05).	assignment to intervention (the 'intention-to-treat' effect)	NA	1	Low		Low		Low		Some concerns	Self report of symptoms may be affected by intervention arm as individuals with masks may report fewer symptoms.	Some concerns		Some concerns	Face masks may affect reporting of symptoms. Lack of prespecified analysis plan.				Some concerns	45	40	10	85	70	70
5	HMO	5	Alfelali et al., 2021	RCT (Cluster)	Control group	Clinical respiratory infection	OR 1.1 (0.9-1.4)	assignment to intervention (the 'intention-to-treat' effect)	NA	1	Some concerns	One fourth of individuals in the control group used face masks prior to the start of the study and adherence to protocol was poor in both study arms.	High		Low		Some concerns		Low		High	Poor adherence to protocol may the results.				High risk	5	10	5	0	0	25
6	HMO	6	Barasheed et al., 2014	RCT (Cluster)	Control group	ILI	P = 0.04, 31% ILI in mask vs. 53% in controls	assignment to intervention (the 'intention-to-treat' effect)	NA	1	Some concerns	Baseline characteristics were different in the control and intervention arm for sex and ethnic background.	Low		Low		Some concerns	Self reported symptoms in individuals with masks may be underreported.	Low		Some concerns	Face masks may affect reporting of symptoms.				Adhering to intervention (the 'per-protocol' effect)
7	HMO	7	Bundgaard et al., 2020	RCT (Cluster)	Control group	SARS-CoV-2 infection	OR = 0.82 (0.54-1.23)	assignment to intervention (the 'intention-to-treat' effect)	NA	1	Low		Low		Some concerns	Loss of data for follow up	Low		Low		Some concerns	Missing data				Total number of study = 0
8	HMO	8	Canini et al., 2010	RCT (Cluster)	Control group	ILI	15.8% vs. 16.2% P = 1.00	assignment to intervention (the 'intention-to-treat' effect)	NA	1	Low		Some concerns	Average duration of mask use per day was only 3.7 hours with SD of 2.7.	Low		Some concerns	Fever was the basis with other symptoms but use of mask may reduce the reporting of subjective symptoms.	Some concerns	No prespecified plan was available.	Some concerns					Low risk
9	HMO	9	Cowling et al., 2008	RCT (Cluster)	Control group	Clinically diagnozed influenza	OR = 0.88 (Clinically defined influenza 1)	assignment to intervention (the 'intention-to-treat' effect)	NA	1	Some concerns	Control group had higher number of individuals with influenza vaccination.	Some concerns	Variable compliance and adherence to protocol in addition to clinical symptoms may bias the estimates. Only 21% of the contacts wore masks.	High	35% of participants were lost to follow up or refused at home visits.	Some concerns	Use of face mask may affect selfreported parameters for clinical diagnosis	Low		High	Loss in follow up, variable adherence to protocol, and self report of mask use with infections may induce bias				Some concerns
10	HMO	10	Cowling 2009	RCT (Cluster)	Control group	Clinical influenza def 1	OR=1.25(0.79-1.98)	assignment to intervention (the 'intention-to-treat' effect)	NA	1	Some concerns	Longer start from symptom to intervention in the face mask and hand hygiene group than in the control group.	Some concerns	Adherence to protocol was low as only 26% of the contacts wore masks.	Low		Some concerns	Self reported values.	Low		Some concerns	Variable adherence and loss of people in follow up may bias the estimates.				High risk
11	HMO	11	Jacobs et al., 2009	RCT	Control group	URI by Jackson criteria	P = 0.29 below or above median URI by Jackson	assignment to intervention (the 'intention-to-treat' effect)	NA	1	Some concerns	Block randomization is used but sequence of randomization or sequence concealment is not mentioned. Higher number of children in the households in the control group.	Low		Low		Some concerns	Face mask is unblinded intervention and people selfreported the symptoms.	Some concerns	We did not find a prespecified analysis plan for this study.	Some concerns	Questionnaire level data may induce bias.
12	HMO	12	Larson et al., 2012	RCT (Cluster)	Control group	ILI secondary adjusted attack rate	OR = 0.80 (0.72-0.89)	assignment to intervention (the 'intention-to-treat' effect)	NA	1	Some concerns	Baseline data differences may induce some bias but adjusting for some of these parameters as part of the logistic regression may reduce the bias.	Low		Low		Some concerns	Self report of the symptoms that differ between interventions may induce some bias for this study.	Some concerns	prespecified analysis plan was not cited as part of this study	Some concerns	Questionnaire data, 10% non consented and baseline differences.
13	HMO	13	Macintyre et al., 2009	RCT (Cluster)	Control group	ILI	RR = 1.11	assignment to intervention (the 'intention-to-treat' effect)	NA	1	Low		Some concerns		Low		Some concerns		Some concerns		Some concerns	Adherence to mask use was less than 50% (and per protocol showed a protective effect).
14	HMO	14	Macintyre et al., 2011	RCT (Cluster)	Control group	ILI	OR = 0.49 P = 0.33 with convenience no mask group	assignment to intervention (the 'intention-to-treat' effect)	NA	1	High	Randomization was not acchieved between the convenience no mask gorup due toregulations.	Low		Low		Some concerns		Some concerns	Prespecified protocol was not cited as part of this study	High	Randomization for control group was not possible.
15	HMO	15	Macintyre et al., 2015	RCT (Cluster)	Control group	ILI	Medical (and cloth mask) vs control: ILI RR = 3.80 (0.4-36.40)	assignment to intervention (the 'intention-to-treat' effect)	NA	1	Low		Low		Low		Some concerns	Some concerns may rise from self reported symptoms.	Some concerns	The paper did not cite a separate protocol.	Some concerns
16	HMO	16	Macintyre et al., 2016	RCT (Cluster)	Control group	ILI	RR = 0.32 (0.03 -3.13)	assignment to intervention (the 'intention-to-treat' effect)	NA	1	Low		Some concerns	The compliance to mask use may bias estimates.	Low		Some concerns	Self reported symptoms may differ between the arms.	Some concerns	Prespecified analysis plan was not cited in the paper.	Some concerns	_x000D_The low adherence to protocol for to mask use may bias estimates._x000D__x000D_Self reported symptoms may differ between the arms._x000D_Prespecified analysis plan was not cited in the paper.
17	HMO	17	Simmerman et al., 2011	RCT (Cluster)	Control group	ILI	OR = 2.15 (1.27-362)	assignment to intervention (the 'intention-to-treat' effect)	NA	1	Low		High	Poor adherence to mask use in family members.	Low		Some concerns	Self report of ILI and visibility of masks may influence results.	Some concerns	There was no information of prespecified analysis plan.	High	Poor adherence to protocol is likely affecting the outcome.
18	HMO	18	Suess et al., 2012	RCT (Cluster)	Control group	ILI	Mask group and mask and hand hygiene group OR = 0.51(0.2-1.28)	assignment to intervention (the 'intention-to-treat' effect)	NA	1	Low		Low		Low		Low	Self report of symptoms as part of ILI may have affected some of the results.	Some concerns		Some concerns
20	HMO	20	Aelami et al., 2015	Randomized Control Trial	Control group	ILI defined by two of the following: cough, sore throat, fever	ILI was detected in 159 (52%) in the intervention arm	assignment to intervention (the 'intention-to-treat' effect)	NA	1	Some concerns		Some concerns		Some concerns		Some concerns		Some concerns		Some concerns
19	HMO	19	Macintyre et al., 2014	Cluster randomized trial	Control group (Convenience control group)	Clinical respiratory illness	The rate of bacterial colonization was 2.8% in N95 group, 5.3% in medical mask group and 7.5% in controls.	assignment to intervention (the 'intention-to-treat' effect)	NA	1	Some concerns		Some concerns		Low		Some concerns		Some concerns		Some concerns

## Sheet: Figure (ITT)
Intention-to-treat	Unique ID	Study ID	Experimental	Comparator	Outcome	Weight	D1	D2	D3	D4	D5	Overall
	2	Abaluck et al., 2021	RCT (cluster)	Control group	SARS-CoV-2 infection	1									Low risk
	1	Abdin et al., 2005	RCT (cluster)	Control group	Acute respiratory infection	1									Some concerns
	20	Aelami et al., 2015	RCT (individual)	Control group	ILI	1									High risk
	3	Aiello et al., 2010	RCT (cluster)	Control group	ILI	1
	4	Aiello et al., 2012	RCT (cluster)	Control group	ILI	1								D1	Randomisation process
	5	Alfelali et al., 2021	RCT (cluster)	Control group	Clinical respiratory infection	1								D2	Deviations from the intended interventions
	6	Barasheed et al., 2014	RCT (cluster)	Control group	ILI	1								D3	Missing outcome data
	7	Bundgaard et al., 2020	RCT (individual)	Control group	SARS-CoV-2 infection	1								D4	Measurement of the outcome
	8	Canini et al., 2010	RCT (cluster)	Control group	ILI	1								D5	Selection of the reported result
	10	Cowling et al., 2009	RCT (cluster)	Control group	ILI	1
	9	Cowling et al., 2008	RCT (cluster)	Control group	ILI	1
	11	Jacobs et al., 2009	RCT (individual)	Control group	URI by Jackson criteria	1
	12	Larson et al., 2012	RCT (cluster)	Control group	ILI	1
	13	MacIntyre et al., 2009	RCT (cluster)	Control group	ILI	1
	15	MacIntyre et al., 2015	RCT (cluster)	Control group	ILI	1
	16	MacIntyre et al., 2016	RCT (cluster)	Control group	ILI	1
	17	Simmerman et al., 2011	RCT (cluster)	Control group	ILI	1
	18	Suess et al., 2012	RCT (cluster)	Control group	ILI	1

## Sheet: Figure (PP)
Per-protocol	Unique ID	Study ID	Experimental	Comparator	Outcome	Weight	D1	D2	D3	D4	D5	Overall

## Sheet: Print (ITT)
Unique ID	1	Study ID	1	Assessor	HMO
Ref or Label	Abdin et al., 2005	Aim	assignment to intervention (the 'intention-to-treat' effect)
Experimental	RCT (cluster)	Comparator	Control group	Source	Journal article(s)
Outcome	Acute respiratory infection	Results	0.974	Weight	1
Domain	Signalling question			Response	Comments
Bias arising from the randomization process	1.1 Was the allocation sequence random?			NI	Two stage random sampling technique
	1.2 Was the allocation sequence concealed until participants were enrolled and assigned to interventions?			NI
	1.3 Did baseline differences between intervention groups suggest a problem with the randomization process?			N
	Risk of bias judgement			Low	It is unclear if allocation sequence was random or whether it was concealed from the participants.
Bias due to deviations from intended interventions	2.1.Were participants aware of their assigned intervention during the trial?			Y
	2.2.Were carers and people delivering the interventions aware of participants' assigned intervention during the trial?			Y
	2.3. If Y/PY/NI to 2.1 or 2.2: Were there deviations from the intended intervention that arose because of the experimental context?			NI
	2.4 If Y/PY to 2.3: Were these deviations likely to have affected the outcome?			NA
	2.5. If Y/PY/NI to 2.4: Were these deviations from intended intervention balanced between groups?			NA
	2.6 Was an appropriate analysis used to estimate the effect of assignment to intervention?			Y
	2.7 If N/PN/NI to 2.6: Was there potential for a substantial impact (on the result) of the failure to analyse participants in the group to which they were randomized?			NA
	Risk of bias judgement			Some concerns	Participants were aware of which intervention arm they were in._x000D__x000D__x000D__x000D__x000D_
Bias due to missing outcome data	3.1 Were data for this outcome available for all, or nearly all, participants randomized?			Y
	3.2 If N/PN/NI to 3.1: Is there evidence that result was not biased by missing outcome data?			NA
	3.3 If N/PN to 3.2: Could missingness in the outcome depend on its true value?			NA
	3.4 If Y/PY/NI to 3.3: Is it likely that missingness in the outcome depended on its true value?			NA
	Risk of bias judgement			Low
Bias in measurement of the outcome	4.1 Was the method of measuring the outcome inappropriate?			PN	Compliance and infection were assessed with telephone interview. Compliance was assessed with subjective question: always and especially often may be interpreted and reported differently by different individuals.
	4.2 Could measurement or ascertainment of the outcome have differed between intervention groups?			NI
	4.3 Were outcome assessors aware of the intervention received by study participants?			Y
	4.4 If Y/PY/NI to 4.3: Could assessment of the outcome have been influenced by knowledge of intervention received?			Y
	4.5 If Y/PY/NI to 4.4: Is it likely that assessment of the outcome was influenced by knowledge of intervention received?			PY
	Risk of bias judgement			Some concerns	Compliance and infection were assessed with telephone interview and participants reported the adherence and infections. Knowing the treatment arm may affecgt reporting fewer infections or higher adherence.
Bias in selection of the reported result	5.1 Were the data that produced this result analysed in accordance with a pre-specified analysis plan that was finalized before unblinded outcome data were available for analysis?			NI	Trial or statistical analysis plan was not available to understand prespecified analyses.
	5.2 ... multiple eligible outcome measurements (e.g. scales, definitions, time points) within the outcome domain?			N
	5.3 ... multiple eligible analyses of the data?			N
	Risk of bias judgement			Some concerns	There is insufficient information available to exclude the possibility that reported outcome data were selected.
Overall bias	Risk of bias judgement			Some concerns	There is some concerns for reporting the findings and for how blinding may affect the results.
Unique ID	2	Study ID	2	Assessor	HMO
Ref or Label	Abaluck et al., 2021	Aim	assignment to intervention (the 'intention-to-treat' effect)
Experimental	RCT (cluster)	Comparator	Control group	Source	Journal article(s)
Outcome	SARS-CoV-2 infection	Results	Effect of all mask types, unadjusted and adjusted values PR = 0.905[0.815-0.995]	Weight	1
Domain	Signalling question			Response	Comments
Bias arising from the randomization process	1.1 Was the allocation sequence random?			Y	Randomization was done using a random number generator and detailed description of randozmization and allocation is given in the Appendix.
	1.2 Was the allocation sequence concealed until participants were enrolled and assigned to interventions?			PY
	1.3 Did baseline differences between intervention groups suggest a problem with the randomization process?			N
	Risk of bias judgement			Low
Bias due to deviations from intended interventions	2.1.Were participants aware of their assigned intervention during the trial?			Y	Scoping staff was blind but consenting staff was not blind.
	2.2.Were carers and people delivering the interventions aware of participants' assigned intervention during the trial?			N
	2.3. If Y/PY/NI to 2.1 or 2.2: Were there deviations from the intended intervention that arose because of the experimental context?			N
	2.4 If Y/PY to 2.3: Were these deviations likely to have affected the outcome?			NA
	2.5. If Y/PY/NI to 2.4: Were these deviations from intended intervention balanced between groups?			NA
	2.6 Was an appropriate analysis used to estimate the effect of assignment to intervention?			Y
	2.7 If N/PN/NI to 2.6: Was there potential for a substantial impact (on the result) of the failure to analyse participants in the group to which they were randomized?			NA
	Risk of bias judgement			Low
Bias due to missing outcome data	3.1 Were data for this outcome available for all, or nearly all, participants randomized?			N	Seropositivity data was available from 40% of individuals due to consent for blood draw.
	3.2 If N/PN/NI to 3.1: Is there evidence that result was not biased by missing outcome data?			Y	Symptomatic infection data was available for nearly all participants and showed similar association as seropositive association
	3.3 If N/PN to 3.2: Could missingness in the outcome depend on its true value?			NA
	3.4 If Y/PY/NI to 3.3: Is it likely that missingness in the outcome depended on its true value?			NA
	Risk of bias judgement			Low
Bias in measurement of the outcome	4.1 Was the method of measuring the outcome inappropriate?			N
	4.2 Could measurement or ascertainment of the outcome have differed between intervention groups?			PN	Selecting individuals based on self report may bias the estimate towards protection althought this is compensated by using two different mask types.
	4.3 Were outcome assessors aware of the intervention received by study participants?			Y
	4.4 If Y/PY/NI to 4.3: Could assessment of the outcome have been influenced by knowledge of intervention received?			PN
	4.5 If Y/PY/NI to 4.4: Is it likely that assessment of the outcome was influenced by knowledge of intervention received?			NA
	Risk of bias judgement			Low
Bias in selection of the reported result	5.1 Were the data that produced this result analysed in accordance with a pre-specified analysis plan that was finalized before unblinded outcome data were available for analysis?			Y	The study follows prespecified outcomes and reports and justifies any deviation from the trial protocol.
	5.2 ... multiple eligible outcome measurements (e.g. scales, definitions, time points) within the outcome domain?			N
	5.3 ... multiple eligible analyses of the data?			N
	Risk of bias judgement			Low
Overall bias	Risk of bias judgement			Low
Unique ID	3	Study ID	3	Assessor	HMO
Ref or Label	Aiello et al., 2010	Aim	assignment to intervention (the 'intention-to-treat' effect)
Experimental	RCT (cluster)	Comparator	Control group	Source	Journal article(s)
Outcome	Survey reported ILI	Results	Effect across the whole follow up with all individuals that use masks: masks group 1, RR = 0.92 (0.79-1.06), group 2 with hand hygiene RR = 0.88 (0.75-1.03).	Weight	1
Domain	Signalling question			Response	Comments
Bias arising from the randomization process	1.1 Was the allocation sequence random?			Y	Blindly selected uniform ticket with the name of each hall out of a container.
	1.2 Was the allocation sequence concealed until participants were enrolled and assigned to interventions?			Y
	1.3 Did baseline differences between intervention groups suggest a problem with the randomization process?			PY	Only one residence hall was randomized to face mask with hand hygiene arm, whereas 4 were randomized to hand hygiene and 2 to control.
	Risk of bias judgement			Some concerns	The baseline differences between intervention groups suggest some concern with randomization process.
Bias due to deviations from intended interventions	2.1.Were participants aware of their assigned intervention during the trial?			Y	Facemask is a visible intervention
	2.2.Were carers and people delivering the interventions aware of participants' assigned intervention during the trial?			PY
	2.3. If Y/PY/NI to 2.1 or 2.2: Were there deviations from the intended intervention that arose because of the experimental context?			N
	2.4 If Y/PY to 2.3: Were these deviations likely to have affected the outcome?			NA
	2.5. If Y/PY/NI to 2.4: Were these deviations from intended intervention balanced between groups?			NA
	2.6 Was an appropriate analysis used to estimate the effect of assignment to intervention?			Y
	2.7 If N/PN/NI to 2.6: Was there potential for a substantial impact (on the result) of the failure to analyse participants in the group to which they were randomized?			NA
	Risk of bias judgement			Low
Bias due to missing outcome data	3.1 Were data for this outcome available for all, or nearly all, participants randomized?			Y
	3.2 If N/PN/NI to 3.1: Is there evidence that result was not biased by missing outcome data?			NA
	3.3 If N/PN to 3.2: Could missingness in the outcome depend on its true value?			NA
	3.4 If Y/PY/NI to 3.3: Is it likely that missingness in the outcome depended on its true value?			NA
	Risk of bias judgement			Low
Bias in measurement of the outcome	4.1 Was the method of measuring the outcome inappropriate?			N
	4.2 Could measurement or ascertainment of the outcome have differed between intervention groups?			PN
	4.3 Were outcome assessors aware of the intervention received by study participants?			Y	Self report
	4.4 If Y/PY/NI to 4.3: Could assessment of the outcome have been influenced by knowledge of intervention received?			PN
	4.5 If Y/PY/NI to 4.4: Is it likely that assessment of the outcome was influenced by knowledge of intervention received?			NA
	Risk of bias judgement			Some concerns	Self report of symptoms may be affected by mask use. Being aware of face mask use may bias the estimates.
Bias in selection of the reported result	5.1 Were the data that produced this result analysed in accordance with a pre-specified analysis plan that was finalized before unblinded outcome data were available for analysis?			NI	Trial registration or the study do not cite an analysis plan.
	5.2 ... multiple eligible outcome measurements (e.g. scales, definitions, time points) within the outcome domain?			N
	5.3 ... multiple eligible analyses of the data?			N
	Risk of bias judgement			Some concerns	Prespecified analysis plan was not found in the paper or part of the trial registartion.
Overall bias	Risk of bias judgement			Some concerns	Randomization and prespecification (or lack of) analysis plan may create some concern.
Unique ID	4	Study ID	4	Assessor	HMO
Ref or Label	Aiello et al., 2012	Aim	assignment to intervention (the 'intention-to-treat' effect)
Experimental	RCT (cluster)	Comparator	Control group	Source	Journal article(s)
Outcome	Survey reported ILI	Results	Effect across the whole follow up with all individuals that use masks: masks group 1, RR = 1.08 (0.86-1.34), group 2 with hand hygiene RR = 0.78 (0.59-1.05).	Weight	1
Domain	Signalling question			Response	Comments
Bias arising from the randomization process	1.1 Was the allocation sequence random?			Y
	1.2 Was the allocation sequence concealed until participants were enrolled and assigned to interventions?			Y
	1.3 Did baseline differences between intervention groups suggest a problem with the randomization process?			N
	Risk of bias judgement			Low
Bias due to deviations from intended interventions	2.1.Were participants aware of their assigned intervention during the trial?			PY	Face mask is a visible intervention and it was not mentioned in the text if study personnel or participants were told or aware of which arm they belonged to.
	2.2.Were carers and people delivering the interventions aware of participants' assigned intervention during the trial?			PY
	2.3. If Y/PY/NI to 2.1 or 2.2: Were there deviations from the intended intervention that arose because of the experimental context?			N
	2.4 If Y/PY to 2.3: Were these deviations likely to have affected the outcome?			NA
	2.5. If Y/PY/NI to 2.4: Were these deviations from intended intervention balanced between groups?			NA
	2.6 Was an appropriate analysis used to estimate the effect of assignment to intervention?			Y
	2.7 If N/PN/NI to 2.6: Was there potential for a substantial impact (on the result) of the failure to analyse participants in the group to which they were randomized?			NA
	Risk of bias judgement			Low
Bias due to missing outcome data	3.1 Were data for this outcome available for all, or nearly all, participants randomized?			Y
	3.2 If N/PN/NI to 3.1: Is there evidence that result was not biased by missing outcome data?			NA
	3.3 If N/PN to 3.2: Could missingness in the outcome depend on its true value?			NA
	3.4 If Y/PY/NI to 3.3: Is it likely that missingness in the outcome depended on its true value?			NA
	Risk of bias judgement			Low
Bias in measurement of the outcome	4.1 Was the method of measuring the outcome inappropriate?			N
	4.2 Could measurement or ascertainment of the outcome have differed between intervention groups?			PN	Face mask use may affect reporting of symptoms.
	4.3 Were outcome assessors aware of the intervention received by study participants?			Y
	4.4 If Y/PY/NI to 4.3: Could assessment of the outcome have been influenced by knowledge of intervention received?			PN
	4.5 If Y/PY/NI to 4.4: Is it likely that assessment of the outcome was influenced by knowledge of intervention received?			NA
	Risk of bias judgement			Some concerns	Self report of symptoms may be affected by intervention arm as individuals with masks may report fewer symptoms.
Bias in selection of the reported result	5.1 Were the data that produced this result analysed in accordance with a pre-specified analysis plan that was finalized before unblinded outcome data were available for analysis?			NI	There was no prespecified statistical plan given with the publication or trial registration.
	5.2 ... multiple eligible outcome measurements (e.g. scales, definitions, time points) within the outcome domain?			N
	5.3 ... multiple eligible analyses of the data?			N
	Risk of bias judgement			Some concerns
Overall bias	Risk of bias judgement			Some concerns	Face masks may affect reporting of symptoms. Lack of prespecified analysis plan.
Unique ID	5	Study ID	5	Assessor	HMO
Ref or Label	Alfelali et al., 2021	Aim	assignment to intervention (the 'intention-to-treat' effect)
Experimental	RCT (Cluster)	Comparator	Control group	Source	Journal article(s)
Outcome	Clinical respiratory infection	Results	OR 1.1 (0.9-1.4)	Weight	1
Domain	Signalling question			Response	Comments
Bias arising from the randomization process	1.1 Was the allocation sequence random?			Y	Computer generated random numbers made by offsite research coordinator who will not take part in the recruitment or assessment of participants.
	1.2 Was the allocation sequence concealed until participants were enrolled and assigned to interventions?			PY
	1.3 Did baseline differences between intervention groups suggest a problem with the randomization process?			Y	One fourth (24.4%) in the control group and 27.4% of intervention arm used face mask prior to the start of the study and adherence to protocol was poor in the study both for intervention and control arms.
	Risk of bias judgement			Some concerns	One fourth of individuals in the control group used face masks prior to the start of the study and adherence to protocol was poor in both study arms.
Bias due to deviations from intended interventions	2.1.Were participants aware of their assigned intervention during the trial?			Y	Only intervention arms received masks.
	2.2.Were carers and people delivering the interventions aware of participants' assigned intervention during the trial?			PY
	2.3. If Y/PY/NI to 2.1 or 2.2: Were there deviations from the intended intervention that arose because of the experimental context?			Y	There was poor adherence and mask use increased in the controls so that 43.7% of control arm did not use mask. In the treatment arm, 20% of the participants did not use masks.
	2.4 If Y/PY to 2.3: Were these deviations likely to have affected the outcome?			Y
	2.5. If Y/PY/NI to 2.4: Were these deviations from intended intervention balanced between groups?			N
	2.6 Was an appropriate analysis used to estimate the effect of assignment to intervention?			Y	Analysis was done correctly but non adherence may bias the estimate.
	2.7 If N/PN/NI to 2.6: Was there potential for a substantial impact (on the result) of the failure to analyse participants in the group to which they were randomized?			NA
	Risk of bias judgement			High
Bias due to missing outcome data	3.1 Were data for this outcome available for all, or nearly all, participants randomized?			Y
	3.2 If N/PN/NI to 3.1: Is there evidence that result was not biased by missing outcome data?			NA
	3.3 If N/PN to 3.2: Could missingness in the outcome depend on its true value?			NA
	3.4 If Y/PY/NI to 3.3: Is it likely that missingness in the outcome depended on its true value?			NA
	Risk of bias judgement			Low
Bias in measurement of the outcome	4.1 Was the method of measuring the outcome inappropriate?			N
	4.2 Could measurement or ascertainment of the outcome have differed between intervention groups?			PN	Research team visited the tents twice a day, asked a questionnaire and collected samples from those who reported symptoms of fever and and respiratory infections. There may be bias in sample collection by intervention arm.
	4.3 Were outcome assessors aware of the intervention received by study participants?			Y
	4.4 If Y/PY/NI to 4.3: Could assessment of the outcome have been influenced by knowledge of intervention received?			PN	It is possible that samples have been reported or collected at different traits as the masks were not blinded.
	4.5 If Y/PY/NI to 4.4: Is it likely that assessment of the outcome was influenced by knowledge of intervention received?			NA
	Risk of bias judgement			Some concerns
Bias in selection of the reported result	5.1 Were the data that produced this result analysed in accordance with a pre-specified analysis plan that was finalized before unblinded outcome data were available for analysis?			Y	There was a protocol that specified intention to treat analysis as outlined in this paper for ILI and for laboratory confirmed infection.
	5.2 ... multiple eligible outcome measurements (e.g. scales, definitions, time points) within the outcome domain?			N
	5.3 ... multiple eligible analyses of the data?			N
	Risk of bias judgement			Low
Overall bias	Risk of bias judgement			High	Poor adherence to protocol may the results.
Unique ID	6	Study ID	6	Assessor	HMO
Ref or Label	Barasheed et al., 2014	Aim	assignment to intervention (the 'intention-to-treat' effect)
Experimental	RCT (Cluster)	Comparator	Control group	Source	Journal article(s)
Outcome	ILI	Results	P = 0.04, 31% ILI in mask vs. 53% in controls	Weight	1
Domain	Signalling question			Response	Comments
Bias arising from the randomization process	1.1 Was the allocation sequence random?			Y
	1.2 Was the allocation sequence concealed until participants were enrolled and assigned to interventions?			PY
	1.3 Did baseline differences between intervention groups suggest a problem with the randomization process?			PY	There were ethnic and sex differences: For example more males in control tents.
	Risk of bias judgement			Some concerns	Baseline characteristics were different in the control and intervention arm for sex and ethnic background.
Bias due to deviations from intended interventions	2.1.Were participants aware of their assigned intervention during the trial?			Y
	2.2.Were carers and people delivering the interventions aware of participants' assigned intervention during the trial?			Y
	2.3. If Y/PY/NI to 2.1 or 2.2: Were there deviations from the intended intervention that arose because of the experimental context?			PN	Adherence to protocol was relatively good.
	2.4 If Y/PY to 2.3: Were these deviations likely to have affected the outcome?			NA
	2.5. If Y/PY/NI to 2.4: Were these deviations from intended intervention balanced between groups?			NA
	2.6 Was an appropriate analysis used to estimate the effect of assignment to intervention?			Y
	2.7 If N/PN/NI to 2.6: Was there potential for a substantial impact (on the result) of the failure to analyse participants in the group to which they were randomized?			NA
	Risk of bias judgement			Low
Bias due to missing outcome data	3.1 Were data for this outcome available for all, or nearly all, participants randomized?			Y	ILI was recorded from all but one study participant. They did not return the diary.
	3.2 If N/PN/NI to 3.1: Is there evidence that result was not biased by missing outcome data?			NA
	3.3 If N/PN to 3.2: Could missingness in the outcome depend on its true value?			NA
	3.4 If Y/PY/NI to 3.3: Is it likely that missingness in the outcome depended on its true value?			NA
	Risk of bias judgement			Low
Bias in measurement of the outcome	4.1 Was the method of measuring the outcome inappropriate?			N
	4.2 Could measurement or ascertainment of the outcome have differed between intervention groups?			PN
	4.3 Were outcome assessors aware of the intervention received by study participants?			Y	ILI was self-reported
	4.4 If Y/PY/NI to 4.3: Could assessment of the outcome have been influenced by knowledge of intervention received?			PN	Wearing a mask may affect reporting and assessing other parameters (like viral sequecing which were done based on self reported ILI).
	4.5 If Y/PY/NI to 4.4: Is it likely that assessment of the outcome was influenced by knowledge of intervention received?			NA
	Risk of bias judgement			Some concerns	Self reported symptoms in individuals with masks may be underreported.
Bias in selection of the reported result	5.1 Were the data that produced this result analysed in accordance with a pre-specified analysis plan that was finalized before unblinded outcome data were available for analysis?			Y	Prespecified plan described intention to treat for ILI.
	5.2 ... multiple eligible outcome measurements (e.g. scales, definitions, time points) within the outcome domain?			N
	5.3 ... multiple eligible analyses of the data?			N
	Risk of bias judgement			Low
Overall bias	Risk of bias judgement			Some concerns	Face masks may affect reporting of symptoms.
Unique ID	7	Study ID	7	Assessor	HMO
Ref or Label	Bundgaard et al., 2020	Aim	assignment to intervention (the 'intention-to-treat' effect)
Experimental	RCT (Cluster)	Comparator	Control group	Source	Journal article(s)
Outcome	SARS-CoV-2 infection	Results	OR = 0.82 (0.54-1.23)	Weight	1
Domain	Signalling question			Response	Comments
Bias arising from the randomization process	1.1 Was the allocation sequence random?			Y
	1.2 Was the allocation sequence concealed until participants were enrolled and assigned to interventions?			Y
	1.3 Did baseline differences between intervention groups suggest a problem with the randomization process?			N
	Risk of bias judgement			Low
Bias due to deviations from intended interventions	2.1.Were participants aware of their assigned intervention during the trial?			Y
	2.2.Were carers and people delivering the interventions aware of participants' assigned intervention during the trial?			PY
	2.3. If Y/PY/NI to 2.1 or 2.2: Were there deviations from the intended intervention that arose because of the experimental context?			PN	Adherence to mask use was relatively good: 46% wore masks as recommended, 47% predominantly as recommended and 7% not as recommended.
	2.4 If Y/PY to 2.3: Were these deviations likely to have affected the outcome?			NA
	2.5. If Y/PY/NI to 2.4: Were these deviations from intended intervention balanced between groups?			NA
	2.6 Was an appropriate analysis used to estimate the effect of assignment to intervention?			Y
	2.7 If N/PN/NI to 2.6: Was there potential for a substantial impact (on the result) of the failure to analyse participants in the group to which they were randomized?			NA
	Risk of bias judgement			Low
Bias due to missing outcome data	3.1 Were data for this outcome available for all, or nearly all, participants randomized?			N	Loss of follow up in over 20% of study participants.
	3.2 If N/PN/NI to 3.1: Is there evidence that result was not biased by missing outcome data?			PY	Imputation to account for missing data although it cannot be ruled out that individuals who became sick did not follow up.
	3.3 If N/PN to 3.2: Could missingness in the outcome depend on its true value?			NA
	3.4 If Y/PY/NI to 3.3: Is it likely that missingness in the outcome depended on its true value?			NA
	Risk of bias judgement			Some concerns	Loss of data for follow up
Bias in measurement of the outcome	4.1 Was the method of measuring the outcome inappropriate?			N
	4.2 Could measurement or ascertainment of the outcome have differed between intervention groups?			N	All individuals were assessed with antibody testing, and health care data.
	4.3 Were outcome assessors aware of the intervention received by study participants?			Y
	4.4 If Y/PY/NI to 4.3: Could assessment of the outcome have been influenced by knowledge of intervention received?			PY
	4.5 If Y/PY/NI to 4.4: Is it likely that assessment of the outcome was influenced by knowledge of intervention received?			N
	Risk of bias judgement			Low
Bias in selection of the reported result	5.1 Were the data that produced this result analysed in accordance with a pre-specified analysis plan that was finalized before unblinded outcome data were available for analysis?			Y
	5.2 ... multiple eligible outcome measurements (e.g. scales, definitions, time points) within the outcome domain?			N
	5.3 ... multiple eligible analyses of the data?			N
	Risk of bias judgement			Low
Overall bias	Risk of bias judgement			Some concerns	Missing data
Unique ID	8	Study ID	8	Assessor	HMO
Ref or Label	Canini et al., 2010	Aim	assignment to intervention (the 'intention-to-treat' effect)
Experimental	RCT (Cluster)	Comparator	Control group	Source	Journal article(s)
Outcome	ILI	Results	15.8% vs. 16.2% P = 1.00	Weight	1
Domain	Signalling question			Response	Comments
Bias arising from the randomization process	1.1 Was the allocation sequence random?			Y
	1.2 Was the allocation sequence concealed until participants were enrolled and assigned to interventions?			Y
	1.3 Did baseline differences between intervention groups suggest a problem with the randomization process?			PN	Intervention arm had more smokers and fewer contacts that were under 15 years of age.
	Risk of bias judgement			Low
Bias due to deviations from intended interventions	2.1.Were participants aware of their assigned intervention during the trial?			Y
	2.2.Were carers and people delivering the interventions aware of participants' assigned intervention during the trial?			Y
	2.3. If Y/PY/NI to 2.1 or 2.2: Were there deviations from the intended intervention that arose because of the experimental context?			PY	average duration of mask use per day was 3.7+-2.7hh. Authors say that adherence was good.
	2.4 If Y/PY to 2.3: Were these deviations likely to have affected the outcome?			PN	At home setting it is hard to estimate from this one study alone if adherence of only 3.7h per day would be sufficient.
	2.5. If Y/PY/NI to 2.4: Were these deviations from intended intervention balanced between groups?			NA
	2.6 Was an appropriate analysis used to estimate the effect of assignment to intervention?			Y
	2.7 If N/PN/NI to 2.6: Was there potential for a substantial impact (on the result) of the failure to analyse participants in the group to which they were randomized?			NA
	Risk of bias judgement			Some concerns	Average duration of mask use per day was only 3.7 hours with SD of 2.7.
Bias due to missing outcome data	3.1 Were data for this outcome available for all, or nearly all, participants randomized?			Y	out of 52 households 51 completed follow up in treatment arm. 52 out of 53 in control arm completed follow up.
	3.2 If N/PN/NI to 3.1: Is there evidence that result was not biased by missing outcome data?			NA
	3.3 If N/PN to 3.2: Could missingness in the outcome depend on its true value?			NA
	3.4 If Y/PY/NI to 3.3: Is it likely that missingness in the outcome depended on its true value?			NA
	Risk of bias judgement			Low
Bias in measurement of the outcome	4.1 Was the method of measuring the outcome inappropriate?			N	Temperature / fever plus cough and sore throat was used to estimate ILI.
	4.2 Could measurement or ascertainment of the outcome have differed between intervention groups?			N
	4.3 Were outcome assessors aware of the intervention received by study participants?			Y	Self report of symptoms.
	4.4 If Y/PY/NI to 4.3: Could assessment of the outcome have been influenced by knowledge of intervention received?			PN	Fever as basis of ILI probably not. Cough and sore throat symptoms may be underreported in the treatment arm.
	4.5 If Y/PY/NI to 4.4: Is it likely that assessment of the outcome was influenced by knowledge of intervention received?			NA
	Risk of bias judgement			Some concerns	Fever was the basis with other symptoms but use of mask may reduce the reporting of subjective symptoms.
Bias in selection of the reported result	5.1 Were the data that produced this result analysed in accordance with a pre-specified analysis plan that was finalized before unblinded outcome data were available for analysis?			NI	There is no prespecified plan accompanied with the study. Protocol S1 supplementary file directs into study characteristics table.
	5.2 ... multiple eligible outcome measurements (e.g. scales, definitions, time points) within the outcome domain?			N
	5.3 ... multiple eligible analyses of the data?			N
	Risk of bias judgement			Some concerns	No prespecified plan was available.
Overall bias	Risk of bias judgement			Some concerns
Unique ID	9	Study ID	9	Assessor	HMO
Ref or Label	Cowling et al., 2008	Aim	assignment to intervention (the 'intention-to-treat' effect)
Experimental	RCT (Cluster)	Comparator	Control group	Source	Journal article(s)
Outcome	Clinically diagnozed influenza	Results	OR = 0.88 (Clinically defined influenza 1)	Weight	1
Domain	Signalling question			Response	Comments
Bias arising from the randomization process	1.1 Was the allocation sequence random?			Y	Prespecified table of random numbers that is unknown to the doctor at or after the time of recruitment. Information from study protocol.
	1.2 Was the allocation sequence concealed until participants were enrolled and assigned to interventions?			Y
	1.3 Did baseline differences between intervention groups suggest a problem with the randomization process?			PY	35% of people were lost at baseline after randomization and 14% of the control group contacts had Influenza vaccination vs. 1% in the treatment arm
	Risk of bias judgement			Some concerns	Control group had higher number of individuals with influenza vaccination.
Bias due to deviations from intended interventions	2.1.Were participants aware of their assigned intervention during the trial?			Y	Clinical symptoms included self reported symptoms in addition to fever.
	2.2.Were carers and people delivering the interventions aware of participants' assigned intervention during the trial?			PY
	2.3. If Y/PY/NI to 2.1 or 2.2: Were there deviations from the intended intervention that arose because of the experimental context?			PY	Adherence to protocol was 45% in the treatment arm index subjects and 21% of contacts wore a mask. 30% of index subjects in the control arm and 1% of contacts wore a mask.
	2.4 If Y/PY to 2.3: Were these deviations likely to have affected the outcome?			PY
	2.5. If Y/PY/NI to 2.4: Were these deviations from intended intervention balanced between groups?			PN
	2.6 Was an appropriate analysis used to estimate the effect of assignment to intervention?			Y
	2.7 If N/PN/NI to 2.6: Was there potential for a substantial impact (on the result) of the failure to analyse participants in the group to which they were randomized?			NA
	Risk of bias judgement			Some concerns	Variable compliance and adherence to protocol in addition to clinical symptoms may bias the estimates. Only 21% of the contacts wore masks.
Bias due to missing outcome data	3.1 Were data for this outcome available for all, or nearly all, participants randomized?			N	35% of participants were lost after randomization
	3.2 If N/PN/NI to 3.1: Is there evidence that result was not biased by missing outcome data?			PN	Higher number of participants were lost in the control arm
	3.3 If N/PN to 3.2: Could missingness in the outcome depend on its true value?			NI	It is hard to speculate what the true value would be with the missing data.
	3.4 If Y/PY/NI to 3.3: Is it likely that missingness in the outcome depended on its true value?			NI
	Risk of bias judgement			High	35% of participants were lost to follow up or refused at home visits.
Bias in measurement of the outcome	4.1 Was the method of measuring the outcome inappropriate?			N
	4.2 Could measurement or ascertainment of the outcome have differed between intervention groups?			PN
	4.3 Were outcome assessors aware of the intervention received by study participants?			Y
	4.4 If Y/PY/NI to 4.3: Could assessment of the outcome have been influenced by knowledge of intervention received?			PY
	4.5 If Y/PY/NI to 4.4: Is it likely that assessment of the outcome was influenced by knowledge of intervention received?			N
	Risk of bias judgement			Some concerns	Use of face mask may affect selfreported parameters for clinical diagnosis
Bias in selection of the reported result	5.1 Were the data that produced this result analysed in accordance with a pre-specified analysis plan that was finalized before unblinded outcome data were available for analysis?			Y	Protocol describes the intended statistical analyses and they are implemented accordingly in the study
	5.2 ... multiple eligible outcome measurements (e.g. scales, definitions, time points) within the outcome domain?			N
	5.3 ... multiple eligible analyses of the data?			N
	Risk of bias judgement			Low
Overall bias	Risk of bias judgement			Some concerns	Loss in follow up, variable adherence to protocol, and self report of mask use with infections may induce bias
Unique ID	10	Study ID	10	Assessor	HMO
Ref or Label	Cowling 2009	Aim	assignment to intervention (the 'intention-to-treat' effect)
Experimental	RCT (Cluster)	Comparator	Control group	Source	Journal article(s)
Outcome	Clinical influenza def 1	Results	OR=1.25(0.79-1.98)	Weight	1
Domain	Signalling question			Response	Comments
Bias arising from the randomization process	1.1 Was the allocation sequence random?			Y	Protocol describes random sequence and blinding of physician similar to 2008 paper.
	1.2 Was the allocation sequence concealed until participants were enrolled and assigned to interventions?			Y
	1.3 Did baseline differences between intervention groups suggest a problem with the randomization process?			PY	Duration from symptom onset to start of intervention was longer in the face mask group than in the control group.
	Risk of bias judgement			Some concerns	Longer start from symptom to intervention in the face mask and hand hygiene group than in the control group.
Bias due to deviations from intended interventions	2.1.Were participants aware of their assigned intervention during the trial?			Y
	2.2.Were carers and people delivering the interventions aware of participants' assigned intervention during the trial?			PY
	2.3. If Y/PY/NI to 2.1 or 2.2: Were there deviations from the intended intervention that arose because of the experimental context?			PY	26% of contacts wore face masks and 46% of the index patients wore face masks.
	2.4 If Y/PY to 2.3: Were these deviations likely to have affected the outcome?			PY
	2.5. If Y/PY/NI to 2.4: Were these deviations from intended intervention balanced between groups?			NI
	2.6 Was an appropriate analysis used to estimate the effect of assignment to intervention?			Y
	2.7 If N/PN/NI to 2.6: Was there potential for a substantial impact (on the result) of the failure to analyse participants in the group to which they were randomized?			NA
	Risk of bias judgement			Some concerns	Adherence to protocol was low as only 26% of the contacts wore masks.
Bias due to missing outcome data	3.1 Were data for this outcome available for all, or nearly all, participants randomized?			N	24% of people in the mask group declined to participate and 16 % in the control group declined to participate.
	3.2 If N/PN/NI to 3.1: Is there evidence that result was not biased by missing outcome data?			PY
	3.3 If N/PN to 3.2: Could missingness in the outcome depend on its true value?			NA
	3.4 If Y/PY/NI to 3.3: Is it likely that missingness in the outcome depended on its true value?			NA
	Risk of bias judgement			Low
Bias in measurement of the outcome	4.1 Was the method of measuring the outcome inappropriate?			N
	4.2 Could measurement or ascertainment of the outcome have differed between intervention groups?			PN
	4.3 Were outcome assessors aware of the intervention received by study participants?			Y	Interview clinical diagnosis based on self-reported symptoms was used.
	4.4 If Y/PY/NI to 4.3: Could assessment of the outcome have been influenced by knowledge of intervention received?			PN	Face mask use may reduce the number of reported symptoms.
	4.5 If Y/PY/NI to 4.4: Is it likely that assessment of the outcome was influenced by knowledge of intervention received?			NA
	Risk of bias judgement			Some concerns	Self reported values.
Bias in selection of the reported result	5.1 Were the data that produced this result analysed in accordance with a pre-specified analysis plan that was finalized before unblinded outcome data were available for analysis?			Y
	5.2 ... multiple eligible outcome measurements (e.g. scales, definitions, time points) within the outcome domain?			N
	5.3 ... multiple eligible analyses of the data?			N
	Risk of bias judgement			Low
Overall bias	Risk of bias judgement			Some concerns	Variable adherence and loss of people in follow up may bias the estimates.
Unique ID	11	Study ID	11	Assessor	HMO
Ref or Label	Jacobs et al., 2009	Aim	assignment to intervention (the 'intention-to-treat' effect)
Experimental	RCT	Comparator	Control group	Source	Journal article(s)
Outcome	URI by Jackson criteria	Results	P = 0.29 below or above median URI by Jackson	Weight	1
Domain	Signalling question			Response	Comments
Bias arising from the randomization process	1.1 Was the allocation sequence random?			NI	Block randomization was used but whether sequence was random is not separately mentioned.
	1.2 Was the allocation sequence concealed until participants were enrolled and assigned to interventions?			NI
	1.3 Did baseline differences between intervention groups suggest a problem with the randomization process?			PN	Higher number of children in the household the control group. Number of children in the household was also associated with higher jackson score.
	Risk of bias judgement			Some concerns	Block randomization is used but sequence of randomization or sequence concealment is not mentioned. Higher number of children in the households in the control group.
Bias due to deviations from intended interventions	2.1.Were participants aware of their assigned intervention during the trial?			Y	People are aware of using a mask
	2.2.Were carers and people delivering the interventions aware of participants' assigned intervention during the trial?			PY
	2.3. If Y/PY/NI to 2.1 or 2.2: Were there deviations from the intended intervention that arose because of the experimental context?			N
	2.4 If Y/PY to 2.3: Were these deviations likely to have affected the outcome?			NA
	2.5. If Y/PY/NI to 2.4: Were these deviations from intended intervention balanced between groups?			NA
	2.6 Was an appropriate analysis used to estimate the effect of assignment to intervention?			Y
	2.7 If N/PN/NI to 2.6: Was there potential for a substantial impact (on the result) of the failure to analyse participants in the group to which they were randomized?			NA
	Risk of bias judgement			Low
Bias due to missing outcome data	3.1 Were data for this outcome available for all, or nearly all, participants randomized?			Y	Only one dropout during the study.
	3.2 If N/PN/NI to 3.1: Is there evidence that result was not biased by missing outcome data?			NA
	3.3 If N/PN to 3.2: Could missingness in the outcome depend on its true value?			NA
	3.4 If Y/PY/NI to 3.3: Is it likely that missingness in the outcome depended on its true value?			NA
	Risk of bias judgement			Low
Bias in measurement of the outcome	4.1 Was the method of measuring the outcome inappropriate?			N
	4.2 Could measurement or ascertainment of the outcome have differed between intervention groups?			PN
	4.3 Were outcome assessors aware of the intervention received by study participants?			Y	Questionnaire level data from the study participant on URI symptoms on Jackson scale.
	4.4 If Y/PY/NI to 4.3: Could assessment of the outcome have been influenced by knowledge of intervention received?			PY
	4.5 If Y/PY/NI to 4.4: Is it likely that assessment of the outcome was influenced by knowledge of intervention received?			N
	Risk of bias judgement			Some concerns	Face mask is unblinded intervention and people selfreported the symptoms.
Bias in selection of the reported result	5.1 Were the data that produced this result analysed in accordance with a pre-specified analysis plan that was finalized before unblinded outcome data were available for analysis?			NI	No prespecified plan available.
	5.2 ... multiple eligible outcome measurements (e.g. scales, definitions, time points) within the outcome domain?			N
	5.3 ... multiple eligible analyses of the data?			N
	Risk of bias judgement			Some concerns	We did not find a prespecified analysis plan for this study.
Overall bias	Risk of bias judgement			Some concerns	Questionnaire level data may induce bias.
Unique ID	12	Study ID	12	Assessor	HMO
Ref or Label	Larson et al., 2012	Aim	assignment to intervention (the 'intention-to-treat' effect)
Experimental	RCT (Cluster)	Comparator	Control group	Source	Journal article(s)
Outcome	ILI secondary adjusted attack rate	Results	OR = 0.80 (0.72-0.89)	Weight	1
Domain	Signalling question			Response	Comments
Bias arising from the randomization process	1.1 Was the allocation sequence random?			NI	Block randomization was used but the sequence randomization is not mentioned.
	1.2 Was the allocation sequence concealed until participants were enrolled and assigned to interventions?			NI
	1.3 Did baseline differences between intervention groups suggest a problem with the randomization process?			PN	There were difference in the baseline education, ethnicity and occupation categories and the amount of hours that the families spent outside.
	Risk of bias judgement			Some concerns	Baseline data differences may induce some bias but adjusting for some of these parameters as part of the logistic regression may reduce the bias.
Bias due to deviations from intended interventions	2.1.Were participants aware of their assigned intervention during the trial?			Y
	2.2.Were carers and people delivering the interventions aware of participants' assigned intervention during the trial?			PY
	2.3. If Y/PY/NI to 2.1 or 2.2: Were there deviations from the intended intervention that arose because of the experimental context?			N	Adherence to protocol was relatively good.
	2.4 If Y/PY to 2.3: Were these deviations likely to have affected the outcome?			NA
	2.5. If Y/PY/NI to 2.4: Were these deviations from intended intervention balanced between groups?			NA
	2.6 Was an appropriate analysis used to estimate the effect of assignment to intervention?			Y
	2.7 If N/PN/NI to 2.6: Was there potential for a substantial impact (on the result) of the failure to analyse participants in the group to which they were randomized?			NA
	Risk of bias judgement			Low
Bias due to missing outcome data	3.1 Were data for this outcome available for all, or nearly all, participants randomized?			N	over 10% of randomized individuals were lost in concent.
	3.2 If N/PN/NI to 3.1: Is there evidence that result was not biased by missing outcome data?			Y	Missingness is balanced betweent the study arms.
	3.3 If N/PN to 3.2: Could missingness in the outcome depend on its true value?			NA
	3.4 If Y/PY/NI to 3.3: Is it likely that missingness in the outcome depended on its true value?			NA
	Risk of bias judgement			Low
Bias in measurement of the outcome	4.1 Was the method of measuring the outcome inappropriate?			N
	4.2 Could measurement or ascertainment of the outcome have differed between intervention groups?			PN
	4.3 Were outcome assessors aware of the intervention received by study participants?			Y
	4.4 If Y/PY/NI to 4.3: Could assessment of the outcome have been influenced by knowledge of intervention received?			PN
	4.5 If Y/PY/NI to 4.4: Is it likely that assessment of the outcome was influenced by knowledge of intervention received?			NA
	Risk of bias judgement			Some concerns	Self report of the symptoms that differ between interventions may induce some bias for this study.
Bias in selection of the reported result	5.1 Were the data that produced this result analysed in accordance with a pre-specified analysis plan that was finalized before unblinded outcome data were available for analysis?			NI
	5.2 ... multiple eligible outcome measurements (e.g. scales, definitions, time points) within the outcome domain?			N
	5.3 ... multiple eligible analyses of the data?			N
	Risk of bias judgement			Some concerns	prespecified analysis plan was not cited as part of this study
Overall bias	Risk of bias judgement			Some concerns	Questionnaire data, 10% non consented and baseline differences.
Unique ID	13	Study ID	13	Assessor	HMO
Ref or Label	Macintyre et al., 2009	Aim	assignment to intervention (the 'intention-to-treat' effect)
Experimental	RCT (Cluster)	Comparator	Control group	Source	Journal article(s)
Outcome	ILI	Results	RR = 1.11	Weight	1
Domain	Signalling question			Response	Comments
Bias arising from the randomization process	1.1 Was the allocation sequence random?			PY	Randomization is mentioned, and study personel were blinded.
	1.2 Was the allocation sequence concealed until participants were enrolled and assigned to interventions?			Y
	1.3 Did baseline differences between intervention groups suggest a problem with the randomization process?			N	There were more smokers in the P2 arm but this was likely not affecting the outcome.
	Risk of bias judgement			Low
Bias due to deviations from intended interventions	2.1.Were participants aware of their assigned intervention during the trial?			Y	Study personel were blinded but probably not fully as masks are a visible intervention.
	2.2.Were carers and people delivering the interventions aware of participants' assigned intervention during the trial?			PN
	2.3. If Y/PY/NI to 2.1 or 2.2: Were there deviations from the intended intervention that arose because of the experimental context?			PY	Adherence to mask use was less than 50% and follow up analysis per protocol suggested a protective effect in those who adhered to protocol.
	2.4 If Y/PY to 2.3: Were these deviations likely to have affected the outcome?			PY
	2.5. If Y/PY/NI to 2.4: Were these deviations from intended intervention balanced between groups?			N
	2.6 Was an appropriate analysis used to estimate the effect of assignment to intervention?			Y
	2.7 If N/PN/NI to 2.6: Was there potential for a substantial impact (on the result) of the failure to analyse participants in the group to which they were randomized?			NA
	Risk of bias judgement			Some concerns
Bias due to missing outcome data	3.1 Were data for this outcome available for all, or nearly all, participants randomized?			Y	only 2 families were lost to follow up
	3.2 If N/PN/NI to 3.1: Is there evidence that result was not biased by missing outcome data?			NA
	3.3 If N/PN to 3.2: Could missingness in the outcome depend on its true value?			NA
	3.4 If Y/PY/NI to 3.3: Is it likely that missingness in the outcome depended on its true value?			NA
	Risk of bias judgement			Low
Bias in measurement of the outcome	4.1 Was the method of measuring the outcome inappropriate?			N
	4.2 Could measurement or ascertainment of the outcome have differed between intervention groups?			PN
	4.3 Were outcome assessors aware of the intervention received by study participants?			Y	relatively broad clinical definition with fever, feeling feverish and other self-reported symptoms.
	4.4 If Y/PY/NI to 4.3: Could assessment of the outcome have been influenced by knowledge of intervention received?			PN
	4.5 If Y/PY/NI to 4.4: Is it likely that assessment of the outcome was influenced by knowledge of intervention received?			NA
	Risk of bias judgement			Some concerns
Bias in selection of the reported result	5.1 Were the data that produced this result analysed in accordance with a pre-specified analysis plan that was finalized before unblinded outcome data were available for analysis?			NI	Prespecified plan was not cited in this paper.
	5.2 ... multiple eligible outcome measurements (e.g. scales, definitions, time points) within the outcome domain?			N
	5.3 ... multiple eligible analyses of the data?			N
	Risk of bias judgement			Some concerns
Overall bias	Risk of bias judgement			Some concerns	Adherence to mask use was less than 50% (and per protocol showed a protective effect).
Unique ID	14	Study ID	14	Assessor	HMO
Ref or Label	Macintyre et al., 2011	Aim	assignment to intervention (the 'intention-to-treat' effect)
Experimental	RCT (Cluster)	Comparator	Control group	Source	Journal article(s)
Outcome	ILI	Results	OR = 0.49 P = 0.33 with convenience no mask group	Weight	1
Domain	Signalling question			Response	Comments
Bias arising from the randomization process	1.1 Was the allocation sequence random?			N	Local ethics committee declined randomization for no mask group and convenience no mask group was used instead.
	1.2 Was the allocation sequence concealed until participants were enrolled and assigned to interventions?			N
	1.3 Did baseline differences between intervention groups suggest a problem with the randomization process?			Y	Baseline characteristics differed between the mask groups for vaccination status and many other parameters.
	Risk of bias judgement			High	Randomization was not acchieved between the convenience no mask gorup due toregulations.
Bias due to deviations from intended interventions	2.1.Were participants aware of their assigned intervention during the trial?			Y
	2.2.Were carers and people delivering the interventions aware of participants' assigned intervention during the trial?			PY
	2.3. If Y/PY/NI to 2.1 or 2.2: Were there deviations from the intended intervention that arose because of the experimental context?			N
	2.4 If Y/PY to 2.3: Were these deviations likely to have affected the outcome?			NA
	2.5. If Y/PY/NI to 2.4: Were these deviations from intended intervention balanced between groups?			NA
	2.6 Was an appropriate analysis used to estimate the effect of assignment to intervention?			Y
	2.7 If N/PN/NI to 2.6: Was there potential for a substantial impact (on the result) of the failure to analyse participants in the group to which they were randomized?			NA
	Risk of bias judgement			Low
Bias due to missing outcome data	3.1 Were data for this outcome available for all, or nearly all, participants randomized?			Y
	3.2 If N/PN/NI to 3.1: Is there evidence that result was not biased by missing outcome data?			NA
	3.3 If N/PN to 3.2: Could missingness in the outcome depend on its true value?			NA
	3.4 If Y/PY/NI to 3.3: Is it likely that missingness in the outcome depended on its true value?			NA
	Risk of bias judgement			Low
Bias in measurement of the outcome	4.1 Was the method of measuring the outcome inappropriate?			N
	4.2 Could measurement or ascertainment of the outcome have differed between intervention groups?			PN
	4.3 Were outcome assessors aware of the intervention received by study participants?			Y	Only symptomatic participants were analyzed and part of symptoms were selfreported
	4.4 If Y/PY/NI to 4.3: Could assessment of the outcome have been influenced by knowledge of intervention received?			PN
	4.5 If Y/PY/NI to 4.4: Is it likely that assessment of the outcome was influenced by knowledge of intervention received?			NA
	Risk of bias judgement			Some concerns
Bias in selection of the reported result	5.1 Were the data that produced this result analysed in accordance with a pre-specified analysis plan that was finalized before unblinded outcome data were available for analysis?			NI	We did not find a protocol as part of this manuscript.
	5.2 ... multiple eligible outcome measurements (e.g. scales, definitions, time points) within the outcome domain?			N
	5.3 ... multiple eligible analyses of the data?			N
	Risk of bias judgement			Some concerns	Prespecified protocol was not cited as part of this study
Overall bias	Risk of bias judgement			High	Randomization for control group was not possible.
Unique ID	15	Study ID	15	Assessor	HMO
Ref or Label	Macintyre et al., 2015	Aim	assignment to intervention (the 'intention-to-treat' effect)
Experimental	RCT (Cluster)	Comparator	Control group	Source	Journal article(s)
Outcome	ILI	Results	Medical (and cloth mask) vs control: ILI RR = 3.80 (0.4-36.40)	Weight	1
Domain	Signalling question			Response	Comments
Bias arising from the randomization process	1.1 Was the allocation sequence random?			Y
	1.2 Was the allocation sequence concealed until participants were enrolled and assigned to interventions?			Y
	1.3 Did baseline differences between intervention groups suggest a problem with the randomization process?			N
	Risk of bias judgement			Low
Bias due to deviations from intended interventions	2.1.Were participants aware of their assigned intervention during the trial?			Y
	2.2.Were carers and people delivering the interventions aware of participants' assigned intervention during the trial?			PY
	2.3. If Y/PY/NI to 2.1 or 2.2: Were there deviations from the intended intervention that arose because of the experimental context?			PN	Compliance to mask wearing was 57% in both mask groups and 23.6% in the control group.
	2.4 If Y/PY to 2.3: Were these deviations likely to have affected the outcome?			NA
	2.5. If Y/PY/NI to 2.4: Were these deviations from intended intervention balanced between groups?			NA
	2.6 Was an appropriate analysis used to estimate the effect of assignment to intervention?			Y
	2.7 If N/PN/NI to 2.6: Was there potential for a substantial impact (on the result) of the failure to analyse participants in the group to which they were randomized?			NA
	Risk of bias judgement			Low
Bias due to missing outcome data	3.1 Were data for this outcome available for all, or nearly all, participants randomized?			Y
	3.2 If N/PN/NI to 3.1: Is there evidence that result was not biased by missing outcome data?			NA
	3.3 If N/PN to 3.2: Could missingness in the outcome depend on its true value?			NA
	3.4 If Y/PY/NI to 3.3: Is it likely that missingness in the outcome depended on its true value?			NA
	Risk of bias judgement			Low
Bias in measurement of the outcome	4.1 Was the method of measuring the outcome inappropriate?			PN	ILI defined as fever and one respiratory symptom
	4.2 Could measurement or ascertainment of the outcome have differed between intervention groups?			PN
	4.3 Were outcome assessors aware of the intervention received by study participants?			Y	Symptoms were self reported
	4.4 If Y/PY/NI to 4.3: Could assessment of the outcome have been influenced by knowledge of intervention received?			PN
	4.5 If Y/PY/NI to 4.4: Is it likely that assessment of the outcome was influenced by knowledge of intervention received?			NA
	Risk of bias judgement			Some concerns	Some concerns may rise from self reported symptoms.
Bias in selection of the reported result	5.1 Were the data that produced this result analysed in accordance with a pre-specified analysis plan that was finalized before unblinded outcome data were available for analysis?			NI
	5.2 ... multiple eligible outcome measurements (e.g. scales, definitions, time points) within the outcome domain?			N
	5.3 ... multiple eligible analyses of the data?			N
	Risk of bias judgement			Some concerns	The paper did not cite a separate protocol.
Overall bias	Risk of bias judgement			Some concerns
Unique ID	16	Study ID	16	Assessor	HMO
Ref or Label	Macintyre et al., 2016	Aim	assignment to intervention (the 'intention-to-treat' effect)
Experimental	RCT (Cluster)	Comparator	Control group	Source	Journal article(s)
Outcome	ILI	Results	RR = 0.32 (0.03 -3.13)	Weight	1
Domain	Signalling question			Response	Comments
Bias arising from the randomization process	1.1 Was the allocation sequence random?			Y
	1.2 Was the allocation sequence concealed until participants were enrolled and assigned to interventions?			PY
	1.3 Did baseline differences between intervention groups suggest a problem with the randomization process?			N
	Risk of bias judgement			Low
Bias due to deviations from intended interventions	2.1.Were participants aware of their assigned intervention during the trial?			Y
	2.2.Were carers and people delivering the interventions aware of participants' assigned intervention during the trial?			PY
	2.3. If Y/PY/NI to 2.1 or 2.2: Were there deviations from the intended intervention that arose because of the experimental context?			PY	Compliance was relatively low, so that mask group used the mask for 4.4h a day. Controls also ued masks 1.4h a day.
	2.4 If Y/PY to 2.3: Were these deviations likely to have affected the outcome?			PY
	2.5. If Y/PY/NI to 2.4: Were these deviations from intended intervention balanced between groups?			N
	2.6 Was an appropriate analysis used to estimate the effect of assignment to intervention?			Y
	2.7 If N/PN/NI to 2.6: Was there potential for a substantial impact (on the result) of the failure to analyse participants in the group to which they were randomized?			NA
	Risk of bias judgement			Some concerns	The compliance to mask use may bias estimates.
Bias due to missing outcome data	3.1 Were data for this outcome available for all, or nearly all, participants randomized?			Y
	3.2 If N/PN/NI to 3.1: Is there evidence that result was not biased by missing outcome data?			NA
	3.3 If N/PN to 3.2: Could missingness in the outcome depend on its true value?			NA
	3.4 If Y/PY/NI to 3.3: Is it likely that missingness in the outcome depended on its true value?			NA
	Risk of bias judgement			Low
Bias in measurement of the outcome	4.1 Was the method of measuring the outcome inappropriate?			N
	4.2 Could measurement or ascertainment of the outcome have differed between intervention groups?			PN
	4.3 Were outcome assessors aware of the intervention received by study participants?			Y
	4.4 If Y/PY/NI to 4.3: Could assessment of the outcome have been influenced by knowledge of intervention received?			PN
	4.5 If Y/PY/NI to 4.4: Is it likely that assessment of the outcome was influenced by knowledge of intervention received?			NA
	Risk of bias judgement			Some concerns	Self reported symptoms may differ between the arms.
Bias in selection of the reported result	5.1 Were the data that produced this result analysed in accordance with a pre-specified analysis plan that was finalized before unblinded outcome data were available for analysis?			NI
	5.2 ... multiple eligible outcome measurements (e.g. scales, definitions, time points) within the outcome domain?			N
	5.3 ... multiple eligible analyses of the data?			N
	Risk of bias judgement			Some concerns	Prespecified analysis plan was not cited in the paper.
Overall bias	Risk of bias judgement			Some concerns	_x000D_The low adherence to protocol for to mask use may bias estimates._x000D__x000D_Self reported symptoms may differ between the arms._x000D_Prespecified analysis plan was not cited in the paper.
Unique ID	17	Study ID	17	Assessor	HMO
Ref or Label	Simmerman et al., 2011	Aim	assignment to intervention (the 'intention-to-treat' effect)
Experimental	RCT (Cluster)	Comparator	Control group	Source	Journal article(s)
Outcome	ILI	Results	OR = 2.15 (1.27-362)	Weight	1
Domain	Signalling question			Response	Comments
Bias arising from the randomization process	1.1 Was the allocation sequence random?			NI	Block randomization but the specifics for the sequence/how block randomization was acchieved is not described.
	1.2 Was the allocation sequence concealed until participants were enrolled and assigned to interventions?			Y
	1.3 Did baseline differences between intervention groups suggest a problem with the randomization process?			N	There were double the amount of babies in the control group.
	Risk of bias judgement			Low
Bias due to deviations from intended interventions	2.1.Were participants aware of their assigned intervention during the trial?			Y	Face masks were delivered and compliance was one outcome in addition to ILI, and frequency of compliance was assessed on day 7 only in controls in order to not to influence adherence.
	2.2.Were carers and people delivering the interventions aware of participants' assigned intervention during the trial?			Y
	2.3. If Y/PY/NI to 2.1 or 2.2: Were there deviations from the intended intervention that arose because of the experimental context?			Y	There was poor adherence to mask use in the family members, especially siblings with median 17 minutes of mask use per day (IQR 6-107). Transmission could have also occured before the intervention.
	2.4 If Y/PY to 2.3: Were these deviations likely to have affected the outcome?			PY
	2.5. If Y/PY/NI to 2.4: Were these deviations from intended intervention balanced between groups?			N
	2.6 Was an appropriate analysis used to estimate the effect of assignment to intervention?			Y
	2.7 If N/PN/NI to 2.6: Was there potential for a substantial impact (on the result) of the failure to analyse participants in the group to which they were randomized?			NA
	Risk of bias judgement			High	Poor adherence to mask use in family members.
Bias due to missing outcome data	3.1 Were data for this outcome available for all, or nearly all, participants randomized?			Y
	3.2 If N/PN/NI to 3.1: Is there evidence that result was not biased by missing outcome data?			NA
	3.3 If N/PN to 3.2: Could missingness in the outcome depend on its true value?			NA
	3.4 If Y/PY/NI to 3.3: Is it likely that missingness in the outcome depended on its true value?			NA
	Risk of bias judgement			Low
Bias in measurement of the outcome	4.1 Was the method of measuring the outcome inappropriate?			N	Questionnaire by nurse and viral analysis was performed in all study participants
	4.2 Could measurement or ascertainment of the outcome have differed between intervention groups?			PN	Individuals who wore masks may report symptoms differently than those who do not wear masks.
	4.3 Were outcome assessors aware of the intervention received by study participants?			Y	Self reported and questionnaire assesment by nurse.
	4.4 If Y/PY/NI to 4.3: Could assessment of the outcome have been influenced by knowledge of intervention received?			Y
	4.5 If Y/PY/NI to 4.4: Is it likely that assessment of the outcome was influenced by knowledge of intervention received?			N
	Risk of bias judgement			Some concerns	Self report of ILI and visibility of masks may influence results.
Bias in selection of the reported result	5.1 Were the data that produced this result analysed in accordance with a pre-specified analysis plan that was finalized before unblinded outcome data were available for analysis?			NI
	5.2 ... multiple eligible outcome measurements (e.g. scales, definitions, time points) within the outcome domain?			N
	5.3 ... multiple eligible analyses of the data?			N
	Risk of bias judgement			Some concerns	There was no information of prespecified analysis plan.
Overall bias	Risk of bias judgement			High	Poor adherence to protocol is likely affecting the outcome.
Unique ID	18	Study ID	18	Assessor	HMO
Ref or Label	Suess et al., 2012	Aim	assignment to intervention (the 'intention-to-treat' effect)
Experimental	RCT (Cluster)	Comparator	Control group	Source	Journal article(s)
Outcome	ILI	Results	Mask group and mask and hand hygiene group OR = 0.51(0.2-1.28)	Weight	1
Domain	Signalling question			Response	Comments
Bias arising from the randomization process	1.1 Was the allocation sequence random?			Y
	1.2 Was the allocation sequence concealed until participants were enrolled and assigned to interventions?			Y
	1.3 Did baseline differences between intervention groups suggest a problem with the randomization process?			PN	There was possibly a longer wait time from symptom onset to randomization in those the intervention group than those in the control group.
	Risk of bias judgement			Low
Bias due to deviations from intended interventions	2.1.Were participants aware of their assigned intervention during the trial?			Y
	2.2.Were carers and people delivering the interventions aware of participants' assigned intervention during the trial?			Y
	2.3. If Y/PY/NI to 2.1 or 2.2: Were there deviations from the intended intervention that arose because of the experimental context?			N
	2.4 If Y/PY to 2.3: Were these deviations likely to have affected the outcome?			NA
	2.5. If Y/PY/NI to 2.4: Were these deviations from intended intervention balanced between groups?			NA
	2.6 Was an appropriate analysis used to estimate the effect of assignment to intervention?			Y
	2.7 If N/PN/NI to 2.6: Was there potential for a substantial impact (on the result) of the failure to analyse participants in the group to which they were randomized?			NA
	Risk of bias judgement			Low
Bias due to missing outcome data	3.1 Were data for this outcome available for all, or nearly all, participants randomized?			Y
	3.2 If N/PN/NI to 3.1: Is there evidence that result was not biased by missing outcome data?			NA
	3.3 If N/PN to 3.2: Could missingness in the outcome depend on its true value?			NA
	3.4 If Y/PY/NI to 3.3: Is it likely that missingness in the outcome depended on its true value?			NA
	Risk of bias judgement			Low
Bias in measurement of the outcome	4.1 Was the method of measuring the outcome inappropriate?			N
	4.2 Could measurement or ascertainment of the outcome have differed between intervention groups?			N
	4.3 Were outcome assessors aware of the intervention received by study participants?			Y	Self report. Non blinding for face mask use.
	4.4 If Y/PY/NI to 4.3: Could assessment of the outcome have been influenced by knowledge of intervention received?			PY	Individuals with masks may report fewer symptoms.
	4.5 If Y/PY/NI to 4.4: Is it likely that assessment of the outcome was influenced by knowledge of intervention received?			N
	Risk of bias judgement			Low	Self report of symptoms as part of ILI may have affected some of the results.
Bias in selection of the reported result	5.1 Were the data that produced this result analysed in accordance with a pre-specified analysis plan that was finalized before unblinded outcome data were available for analysis?			NI	There was no information on pre-existing analysis plan.
	5.2 ... multiple eligible outcome measurements (e.g. scales, definitions, time points) within the outcome domain?			N
	5.3 ... multiple eligible analyses of the data?			N
	Risk of bias judgement			Some concerns
Overall bias	Risk of bias judgement			Some concerns
Unique ID	19	Study ID	1	Assessor	LTL
Ref or Label	Abdin et al., 2005	Aim	assignment to intervention (the 'intention-to-treat' effect)
Experimental	Cluster-randomized trial	Comparator	Control group	Source	Journal article(s)
Outcome	Acute respiratory infection	Results	0.974	Weight	1
Domain	Signalling question			Response	Comments
Bias arising from the randomization process	1.1 Was the allocation sequence random?			NI	Two stage stratified random sampling technique was used.
	1.2 Was the allocation sequence concealed until participants were enrolled and assigned to interventions?			NI
	1.3 Did baseline differences between intervention groups suggest a problem with the randomization process?			N
	Risk of bias judgement			Low	Two stage stratified random sampling technique was used._x000D_
Bias due to deviations from intended interventions	2.1.Were participants aware of their assigned intervention during the trial?			Y
	2.2.Were carers and people delivering the interventions aware of participants' assigned intervention during the trial?			Y
	2.3. If Y/PY/NI to 2.1 or 2.2: Were there deviations from the intended intervention that arose because of the experimental context?			NI
	2.4 If Y/PY to 2.3: Were these deviations likely to have affected the outcome?			NA
	2.5. If Y/PY/NI to 2.4: Were these deviations from intended intervention balanced between groups?			NA
	2.6 Was an appropriate analysis used to estimate the effect of assignment to intervention?			Y
	2.7 If N/PN/NI to 2.6: Was there potential for a substantial impact (on the result) of the failure to analyse participants in the group to which they were randomized?			NA
	Risk of bias judgement			Some concerns
Bias due to missing outcome data	3.1 Were data for this outcome available for all, or nearly all, participants randomized?			Y
	3.2 If N/PN/NI to 3.1: Is there evidence that result was not biased by missing outcome data?			NA
	3.3 If N/PN to 3.2: Could missingness in the outcome depend on its true value?			NA
	3.4 If Y/PY/NI to 3.3: Is it likely that missingness in the outcome depended on its true value?			NA
	Risk of bias judgement			Low
Bias in measurement of the outcome	4.1 Was the method of measuring the outcome inappropriate?			PN	Outcomes (compliance and infection) were investigated via telephone interview (pretermined questionnare). Assessment of compliance to Mask wearing depended only on subjective questionnaire responses.
	4.2 Could measurement or ascertainment of the outcome have differed between intervention groups?			NI
	4.3 Were outcome assessors aware of the intervention received by study participants?			Y
	4.4 If Y/PY/NI to 4.3: Could assessment of the outcome have been influenced by knowledge of intervention received?			Y
	4.5 If Y/PY/NI to 4.4: Is it likely that assessment of the outcome was influenced by knowledge of intervention received?			PY
	Risk of bias judgement			High	Outcomes (compliance and infection) were investigated via telephone interview (pretermined questionnare). Assessment of compliance to Mask wearing depended only on subjective questionnaire responses.
Bias in selection of the reported result	5.1 Were the data that produced this result analysed in accordance with a pre-specified analysis plan that was finalized before unblinded outcome data were available for analysis?			NI	Analysis plan was not available to assess if the measurement process followed the predetermined analysis plan.
	5.2 ... multiple eligible outcome measurements (e.g. scales, definitions, time points) within the outcome domain?			N
	5.3 ... multiple eligible analyses of the data?			N
	Risk of bias judgement			Some concerns	Analysis plan was not available to assess if the measurement process followed the predetermined analysis plan._x000D_ _x000D_
Overall bias	Risk of bias judgement			High	Two stage stratified random sampling technique was used._x000D_ _x000D_ Outcomes (compliance and infection) were investigated via telephone interview (pretermined questionnare). Assessment of compliance to Mask wearing depended only on subjective questionnaire responses._x000D_ Analysis plan was not available to assess if the measurement process followed the predetermined analysis plan._x000D_ _x…
Unique ID	20	Study ID	2	Assessor	LTL
Ref or Label	Abaluck et al., 2021	Aim	assignment to intervention (the 'intention-to-treat' effect)
Experimental	Cluster-randomized trial (village & household)	Comparator	Control group	Source	Journal article(s)
Outcome	SARS-CoV-2 infection (symptomatic seroprevalence)	Results	PR = 0.905[0.815-0.995]	Weight	1
Domain	Signalling question			Response	Comments
Bias arising from the randomization process	1.1 Was the allocation sequence random?			Y	Details provided in Appendix, C. Pairwise Randomization Procedure (a pairwise randomization to select intervention and control unions) and D. Cross-Randomization Procedure (random number generator etc.)
	1.2 Was the allocation sequence concealed until participants were enrolled and assigned to interventions?			PY
	1.3 Did baseline differences between intervention groups suggest a problem with the randomization process?			N
	Risk of bias judgement			Low	Detailes provided in Appendix, C. Pairwise Randomization Procedure (a pairwise randomization to select intervention and control unions) and D. Cross-Randomization Procedure (random number generator etc.)_x000D_
Bias due to deviations from intended interventions	2.1.Were participants aware of their assigned intervention during the trial?			Y	Participants and mask surveillance staff were not told which villages were in which intervention arm, but the intervention materials were clearly visible._x000D_ _x000D_ The pre-specified analyses and sample exclusions were made by analysts blinded to the treatment assignment.
	2.2.Were carers and people delivering the interventions aware of participants' assigned intervention during the trial?			N
	2.3. If Y/PY/NI to 2.1 or 2.2: Were there deviations from the intended intervention that arose because of the experimental context?			N
	2.4 If Y/PY to 2.3: Were these deviations likely to have affected the outcome?			NA
	2.5. If Y/PY/NI to 2.4: Were these deviations from intended intervention balanced between groups?			NA
	2.6 Was an appropriate analysis used to estimate the effect of assignment to intervention?			Y
	2.7 If N/PN/NI to 2.6: Was there potential for a substantial impact (on the result) of the failure to analyse participants in the group to which they were randomized?			NA
	Risk of bias judgement			Low
Bias due to missing outcome data	3.1 Were data for this outcome available for all, or nearly all, participants randomized?			N	Participants and mask surveillance staff were not told which villages were in which intervention arm, but the intervention materials were clearly visible._x000D_
	3.2 If N/PN/NI to 3.1: Is there evidence that result was not biased by missing outcome data?			Y
	3.3 If N/PN to 3.2: Could missingness in the outcome depend on its true value?			NA
	3.4 If Y/PY/NI to 3.3: Is it likely that missingness in the outcome depended on its true value?			NA
	Risk of bias judgement			Low
Bias in measurement of the outcome	4.1 Was the method of measuring the outcome inappropriate?			N
	4.2 Could measurement or ascertainment of the outcome have differed between intervention groups?			N
	4.3 Were outcome assessors aware of the intervention received by study participants?			PY
	4.4 If Y/PY/NI to 4.3: Could assessment of the outcome have been influenced by knowledge of intervention received?			PN
	4.5 If Y/PY/NI to 4.4: Is it likely that assessment of the outcome was influenced by knowledge of intervention received?			NA
	Risk of bias judgement			Low
Bias in selection of the reported result	5.1 Were the data that produced this result analysed in accordance with a pre-specified analysis plan that was finalized before unblinded outcome data were available for analysis?			Y	The study followed the prespecified protocol in terms of outcomes. It also reports and justifies any deviation from the prespecified trial protocol.
	5.2 ... multiple eligible outcome measurements (e.g. scales, definitions, time points) within the outcome domain?			N
	5.3 ... multiple eligible analyses of the data?			N
	Risk of bias judgement			Low
Overall bias	Risk of bias judgement			Low
Unique ID	21	Study ID	3	Assessor	LTL
Ref or Label	Aiello et al., 2010	Aim	assignment to intervention (the 'intention-to-treat' effect)
Experimental	Cluster-randomized trial	Comparator	Control group	Source	Journal article(s)
Outcome	Survey reported ILI	Results	Face masks group only, RR = 0.92 (0.79-1.06), Face mask and hand hygiene: RR = 0.88 (0.75-1.03).	Weight	1
Domain	Signalling question			Response	Comments
Bias arising from the randomization process	1.1 Was the allocation sequence random?			Y	Randomized by blindly selecting a uniform ticket with the name of each hall_x000D_ out of a container.
	1.2 Was the allocation sequence concealed until participants were enrolled and assigned to interventions?			Y
	1.3 Did baseline differences between intervention groups suggest a problem with the randomization process?			PY	The largest single residence hall was randomized to the mask plus alcohol-based hand sanitizer (the “face mask and hand hygiene” group), a cluster composed of 4 residence halls was randomized to the face mask–only group, and the remaining 2 residence halls served as the control group.
	Risk of bias judgement			Some concerns	Randomized by blindly selecting a uniform ticket with the name of each hall_x000D_ out of a container._x000D_ The largest single residence hall was randomized to the mask plus alcohol-based hand sanitizer_x000D_ (the “face mask and hand hygiene” group), a cluster composed of 4 residence halls was randomized to the face mask–only group, and_x000D_ the remaining 2 residence halls served as the cont…
Bias due to deviations from intended interventions	2.1.Were participants aware of their assigned intervention during the trial?			Y	Face masks can be observed by the intervention participant.
	2.2.Were carers and people delivering the interventions aware of participants' assigned intervention during the trial?			PY
	2.3. If Y/PY/NI to 2.1 or 2.2: Were there deviations from the intended intervention that arose because of the experimental context?			N
	2.4 If Y/PY to 2.3: Were these deviations likely to have affected the outcome?			NA
	2.5. If Y/PY/NI to 2.4: Were these deviations from intended intervention balanced between groups?			NA
	2.6 Was an appropriate analysis used to estimate the effect of assignment to intervention?			Y
	2.7 If N/PN/NI to 2.6: Was there potential for a substantial impact (on the result) of the failure to analyse participants in the group to which they were randomized?			NA
	Risk of bias judgement			Low	Face masks can be easily observed by the intervention participant._x000D_ _x000D_ _x000D_ _x000D_ _x000D_
Bias due to missing outcome data	3.1 Were data for this outcome available for all, or nearly all, participants randomized?			Y
	3.2 If N/PN/NI to 3.1: Is there evidence that result was not biased by missing outcome data?			NA
	3.3 If N/PN to 3.2: Could missingness in the outcome depend on its true value?			NA
	3.4 If Y/PY/NI to 3.3: Is it likely that missingness in the outcome depended on its true value?			NA
	Risk of bias judgement			Low
Bias in measurement of the outcome	4.1 Was the method of measuring the outcome inappropriate?			N
	4.2 Could measurement or ascertainment of the outcome have differed between intervention groups?			PN
	4.3 Were outcome assessors aware of the intervention received by study participants?			Y	Participants self assessed and reported their symptoms.
	4.4 If Y/PY/NI to 4.3: Could assessment of the outcome have been influenced by knowledge of intervention received?			PN
	4.5 If Y/PY/NI to 4.4: Is it likely that assessment of the outcome was influenced by knowledge of intervention received?			NA
	Risk of bias judgement			Low
Bias in selection of the reported result	5.1 Were the data that produced this result analysed in accordance with a pre-specified analysis plan that was finalized before unblinded outcome data were available for analysis?			NI	No prespecified analysis plan was provided that could be used for the assessment.
	5.2 ... multiple eligible outcome measurements (e.g. scales, definitions, time points) within the outcome domain?			N
	5.3 ... multiple eligible analyses of the data?			N
	Risk of bias judgement			Some concerns
Overall bias	Risk of bias judgement			Some concerns
Unique ID	22	Study ID	4	Assessor	LTL
Ref or Label	Aiello et al., 2012	Aim	assignment to intervention (the 'intention-to-treat' effect)
Experimental	Cluster-randomized trial	Comparator	Control group	Source	Journal article(s)
Outcome	Influenza-like illness (ILI), survey reported	Results		Weight	1
Domain	Signalling question			Response	Comments
Bias arising from the randomization process	1.1 Was the allocation sequence random?			Y
	1.2 Was the allocation sequence concealed until participants were enrolled and assigned to interventions?			Y
	1.3 Did baseline differences between intervention groups suggest a problem with the randomization process?			N
	Risk of bias judgement			Low
Bias due to deviations from intended interventions	2.1.Were participants aware of their assigned intervention during the trial?			Y
	2.2.Were carers and people delivering the interventions aware of participants' assigned intervention during the trial?			PY
	2.3. If Y/PY/NI to 2.1 or 2.2: Were there deviations from the intended intervention that arose because of the experimental context?			PN	Based on the lowest adherence reported in the mask group during follow-up, 46% of participants wore the mask as recommended, 47% predominantly as recommended, and 7% not as recommended.
	2.4 If Y/PY to 2.3: Were these deviations likely to have affected the outcome?			NA
	2.5. If Y/PY/NI to 2.4: Were these deviations from intended intervention balanced between groups?			NA
	2.6 Was an appropriate analysis used to estimate the effect of assignment to intervention?			Y
	2.7 If N/PN/NI to 2.6: Was there potential for a substantial impact (on the result) of the failure to analyse participants in the group to which they were randomized?			NA
	Risk of bias judgement			Low
Bias due to missing outcome data	3.1 Were data for this outcome available for all, or nearly all, participants randomized?			Y
	3.2 If N/PN/NI to 3.1: Is there evidence that result was not biased by missing outcome data?			NA
	3.3 If N/PN to 3.2: Could missingness in the outcome depend on its true value?			NA
	3.4 If Y/PY/NI to 3.3: Is it likely that missingness in the outcome depended on its true value?			NA
	Risk of bias judgement			Low
Bias in measurement of the outcome	4.1 Was the method of measuring the outcome inappropriate?			N
	4.2 Could measurement or ascertainment of the outcome have differed between intervention groups?			PN
	4.3 Were outcome assessors aware of the intervention received by study participants?			Y
	4.4 If Y/PY/NI to 4.3: Could assessment of the outcome have been influenced by knowledge of intervention received?			PN
	4.5 If Y/PY/NI to 4.4: Is it likely that assessment of the outcome was influenced by knowledge of intervention received?			NA
	Risk of bias judgement			Low
Bias in selection of the reported result	5.1 Were the data that produced this result analysed in accordance with a pre-specified analysis plan that was finalized before unblinded outcome data were available for analysis?			NI	A prespecified or registered protocol was not provided.
	5.2 ... multiple eligible outcome measurements (e.g. scales, definitions, time points) within the outcome domain?			N
	5.3 ... multiple eligible analyses of the data?			N
	Risk of bias judgement			Some concerns
Overall bias	Risk of bias judgement			Some concerns
Unique ID	23	Study ID	5	Assessor	LTL
Ref or Label	Alfelali et al., 2021	Aim	assignment to intervention (the 'intention-to-treat' effect)
Experimental	Cluster-randomized trial	Comparator	Control group	Source	Journal article(s)
Outcome	Clinical respiratory infection	Results	OR=1.1 CI 95% (0.9-1.4)	Weight	1
Domain	Signalling question			Response	Comments
Bias arising from the randomization process	1.1 Was the allocation sequence random?			Y	Per protocol computer-generated random number allocation by an offsite research coordinator had been planned but proved impractical in this field study due to poor internet/mobile phone network at the study sites. Thus, randomization was conducted by coin-tossing by an individual who was not a member of the research team (i.e., a fellow pilgrim who was not a participant in the trial, a tour opera…
	1.2 Was the allocation sequence concealed until participants were enrolled and assigned to interventions?			PY
	1.3 Did baseline differences between intervention groups suggest a problem with the randomization process?			Y	Compliance was limited in treatment group. Also, many individuals in the the control group also used facemasks.
	Risk of bias judgement			Some concerns	Per protocol computer-generated random number allocation by an offsite research coordinator had been planned but proved impractical in this field study due to poor internet/mobile phone network at the study sites. Thus, randomization was conducted by coin-tossing by an individual who was not a member of the research team (i.e., a fellow pilgrim who was not a participant in the trial, a tour opera…
Bias due to deviations from intended interventions	2.1.Were participants aware of their assigned intervention during the trial?			Y	Yes. Intervention participants received masks and everybody were able to see if they were used.
	2.2.Were carers and people delivering the interventions aware of participants' assigned intervention during the trial?			PY
	2.3. If Y/PY/NI to 2.1 or 2.2: Were there deviations from the intended intervention that arose because of the experimental context?			Y	There was poor complicance: of the control group 24.7% used face masks daily and of the treatment only 14.3%. Of the control group 20.9 % reported not using a face mask and of the treatment group 43.7 % reported not using a face mask.
	2.4 If Y/PY to 2.3: Were these deviations likely to have affected the outcome?			Y
	2.5. If Y/PY/NI to 2.4: Were these deviations from intended intervention balanced between groups?			N
	2.6 Was an appropriate analysis used to estimate the effect of assignment to intervention?			Y	Appropriate analysis was used. The compliance might bias the estimate.
	2.7 If N/PN/NI to 2.6: Was there potential for a substantial impact (on the result) of the failure to analyse participants in the group to which they were randomized?			NA
	Risk of bias judgement			High
Bias due to missing outcome data	3.1 Were data for this outcome available for all, or nearly all, participants randomized?			Y
	3.2 If N/PN/NI to 3.1: Is there evidence that result was not biased by missing outcome data?			NA
	3.3 If N/PN to 3.2: Could missingness in the outcome depend on its true value?			NA
	3.4 If Y/PY/NI to 3.3: Is it likely that missingness in the outcome depended on its true value?			NA
	Risk of bias judgement
Bias in measurement of the outcome	4.1 Was the method of measuring the outcome inappropriate?			N
	4.2 Could measurement or ascertainment of the outcome have differed between intervention groups?			PN	The research team visited the study tents twice daily during the study period to ask if the participants developed respiratory or systemic symptoms and collected a nasal swab from those who developed subjective fever_x000D_ together with one respiratory symptom, or two or more respiratory symptoms without fever.
	4.3 Were outcome assessors aware of the intervention received by study participants?			Y
	4.4 If Y/PY/NI to 4.3: Could assessment of the outcome have been influenced by knowledge of intervention received?			PN	The use of masks was not blinded.
	4.5 If Y/PY/NI to 4.4: Is it likely that assessment of the outcome was influenced by knowledge of intervention received?			NA
	Risk of bias judgement			Low
Bias in selection of the reported result	5.1 Were the data that produced this result analysed in accordance with a pre-specified analysis plan that was finalized before unblinded outcome data were available for analysis?			Y
	5.2 ... multiple eligible outcome measurements (e.g. scales, definitions, time points) within the outcome domain?			N
	5.3 ... multiple eligible analyses of the data?			N
	Risk of bias judgement			Low
Overall bias	Risk of bias judgement			High
Unique ID	24	Study ID	6	Assessor	LTL
Ref or Label	Barasheed et al., 2014	Aim	assignment to intervention (the 'intention-to-treat' effect)
Experimental	Cluster-randomized trial	Comparator	Control group	Source	Journal article(s)
Outcome	Influenza-like Illness	Results	31% (treatment), versus 53% (control) p= 0.04	Weight	1
Domain	Signalling question			Response	Comments
Bias arising from the randomization process	1.1 Was the allocation sequence random?			Y
	1.2 Was the allocation sequence concealed until participants were enrolled and assigned to interventions?			PY
	1.3 Did baseline differences between intervention groups suggest a problem with the randomization process?			PY	Significant differences between the groups. There were differences in gender, more men in ‘control’ group. There were differences in ethnicities: more Middle eastern pilgrims in treatment group.
	Risk of bias judgement			Some concerns	Significant differences between the groups. There were differences in gender, more men in ‘control’ group. There were differences in ethnicities: more Middle eastern pilgrims in treatment group.
Bias due to deviations from intended interventions	2.1.Were participants aware of their assigned intervention during the trial?			Y
	2.2.Were carers and people delivering the interventions aware of participants' assigned intervention during the trial?			Y
	2.3. If Y/PY/NI to 2.1 or 2.2: Were there deviations from the intended intervention that arose because of the experimental context?			PN	Mask use compliance was 76% in the treatment group and 12% in the control group.
	2.4 If Y/PY to 2.3: Were these deviations likely to have affected the outcome?			NA
	2.5. If Y/PY/NI to 2.4: Were these deviations from intended intervention balanced between groups?			NA
	2.6 Was an appropriate analysis used to estimate the effect of assignment to intervention?			Y
	2.7 If N/PN/NI to 2.6: Was there potential for a substantial impact (on the result) of the failure to analyse participants in the group to which they were randomized?			NA
	Risk of bias judgement			Low	_x000D_ Mask use compliance was 76% in the treatment group and 12% in the control group._x000D_ _x000D_ _x000D_ _x000D_
Bias due to missing outcome data	3.1 Were data for this outcome available for all, or nearly all, participants randomized?			Y	1 pilgrim did not return his diary.
	3.2 If N/PN/NI to 3.1: Is there evidence that result was not biased by missing outcome data?			NA
	3.3 If N/PN to 3.2: Could missingness in the outcome depend on its true value?			NA
	3.4 If Y/PY/NI to 3.3: Is it likely that missingness in the outcome depended on its true value?			NA
	Risk of bias judgement			Low	1 pilgrim did not return his diary._x000D_ _x000D_ _x000D_
Bias in measurement of the outcome	4.1 Was the method of measuring the outcome inappropriate?			N
	4.2 Could measurement or ascertainment of the outcome have differed between intervention groups?			PN
	4.3 Were outcome assessors aware of the intervention received by study participants?			Y	Self reported ILI.
	4.4 If Y/PY/NI to 4.3: Could assessment of the outcome have been influenced by knowledge of intervention received?			PN	Cannot fully rule out the possibility of mask wearing possibly affecting reporting and the assesment.
	4.5 If Y/PY/NI to 4.4: Is it likely that assessment of the outcome was influenced by knowledge of intervention received?			NA
	Risk of bias judgement			Low	_x000D_ _x000D_ Self reported ILI._x000D_ Cannot fully rule out the possibility of mask wearing possibly affecting reporting and the assesment._x000D_
Bias in selection of the reported result	5.1 Were the data that produced this result analysed in accordance with a pre-specified analysis plan that was finalized before unblinded outcome data were available for analysis?			Y
	5.2 ... multiple eligible outcome measurements (e.g. scales, definitions, time points) within the outcome domain?			N
	5.3 ... multiple eligible analyses of the data?			N
	Risk of bias judgement			Low
Overall bias	Risk of bias judgement			Some concerns
Unique ID	25	Study ID	7	Assessor	LTL
Ref or Label	Bundgaard et al., 2020	Aim	assignment to intervention (the 'intention-to-treat' effect)
Experimental	Cluster-randomized trial	Comparator	Control group	Source	Journal article(s)
Outcome	SARS-CoV-2	Results	(OR, 0.82 [CI, 0.54 - 1.23]; P = 0.33).	Weight	1
Domain	Signalling question			Response	Comments
Bias arising from the randomization process	1.1 Was the allocation sequence random?			Y	Randomly assigned 1:1 to the mask or control group using a computer algorithm and were stratified by the 5 regions of Denmark.
	1.2 Was the allocation sequence concealed until participants were enrolled and assigned to interventions?			Y
	1.3 Did baseline differences between intervention groups suggest a problem with the randomization process?			N
	Risk of bias judgement			Low
Bias due to deviations from intended interventions	2.1.Were participants aware of their assigned intervention during the trial?			Y	Based on the lowest adherence reported in the mask group during follow-up, 46% of participants wore the mask as recommended, 47% predominantly as recommended, and 7% not as recommended.
	2.2.Were carers and people delivering the interventions aware of participants' assigned intervention during the trial?			PY
	2.3. If Y/PY/NI to 2.1 or 2.2: Were there deviations from the intended intervention that arose because of the experimental context?			PN
	2.4 If Y/PY to 2.3: Were these deviations likely to have affected the outcome?			NA
	2.5. If Y/PY/NI to 2.4: Were these deviations from intended intervention balanced between groups?			NA
	2.6 Was an appropriate analysis used to estimate the effect of assignment to intervention?			Y
	2.7 If N/PN/NI to 2.6: Was there potential for a substantial impact (on the result) of the failure to analyse participants in the group to which they were randomized?			NA
	Risk of bias judgement			Low
Bias due to missing outcome data	3.1 Were data for this outcome available for all, or nearly all, participants randomized?			N	Loss to follow-up was 19%.
	3.2 If N/PN/NI to 3.1: Is there evidence that result was not biased by missing outcome data?			PY	Multiple imputations for missing data due to loss to follow-up was done.
	3.3 If N/PN to 3.2: Could missingness in the outcome depend on its true value?			NA
	3.4 If Y/PY/NI to 3.3: Is it likely that missingness in the outcome depended on its true value?			NA
	Risk of bias judgement			Some concerns	Loss to follow-up was 19%._x000D_ Multiple imputations for missing data due to loss to follow-up was done._x000D_ _x000D_
Bias in measurement of the outcome	4.1 Was the method of measuring the outcome inappropriate?			N
	4.2 Could measurement or ascertainment of the outcome have differed between intervention groups?			N	Participants tested for SARS-CoV-2 IgM and IgG antibodies_x000D_ in whole blood using a point-of-care test.
	4.3 Were outcome assessors aware of the intervention received by study participants?			Y
	4.4 If Y/PY/NI to 4.3: Could assessment of the outcome have been influenced by knowledge of intervention received?			PY
	4.5 If Y/PY/NI to 4.4: Is it likely that assessment of the outcome was influenced by knowledge of intervention received?			N
	Risk of bias judgement			Some concerns
Bias in selection of the reported result	5.1 Were the data that produced this result analysed in accordance with a pre-specified analysis plan that was finalized before unblinded outcome data were available for analysis?			Y
	5.2 ... multiple eligible outcome measurements (e.g. scales, definitions, time points) within the outcome domain?			N
	5.3 ... multiple eligible analyses of the data?			N
	Risk of bias judgement			Low
Overall bias	Risk of bias judgement			Some concerns	_x000D_ Loss to follow-up was 19%._x000D_ Multiple imputations for missing data due to loss to follow-up was done._x000D_ _x000D_
Unique ID	26	Study ID	8	Assessor	LTL
Ref or Label	Canini et al., 2010	Aim	assignment to intervention (the 'intention-to-treat' effect)
Experimental	Cluster-randomized trial	Comparator	Control group	Source	Journal article(s)
Outcome	Influenza-like illness	Results	16.2% in the intervention arm and (15.8%) of the contacts in the control arm. 0.40% (95%CI: -10% to 11%, P= 1.00).	Weight	1
Domain	Signalling question			Response	Comments
Bias arising from the randomization process	1.1 Was the allocation sequence random?			Y
	1.2 Was the allocation sequence concealed until participants were enrolled and assigned to interventions?			Y
	1.3 Did baseline differences between intervention groups suggest a problem with the randomization process?			PN	There were more currently smokers in the intervention group. Control group had more household contacts.
	Risk of bias judgement			Low	_x000D_ There were more smokers in the intervention group. Control group had more household contacts.
Bias due to deviations from intended interventions	2.1.Were participants aware of their assigned intervention during the trial?			Y
	2.2.Were carers and people delivering the interventions aware of participants' assigned intervention during the trial?			Y
	2.3. If Y/PY/NI to 2.1 or 2.2: Were there deviations from the intended intervention that arose because of the experimental context?			PY	The intervention arm, the index patients reported an average use of_x000D_ 2.561.3 masks per day and a duration of use of 3.762.7 hours a day._x000D_ Authors report adherence of 66% households of the intervention arm with follow-up information, masks were worn more than 80% of the anticipated duration. Authors report that they did not identify any difference in adherence to mask use between house…
	2.4 If Y/PY to 2.3: Were these deviations likely to have affected the outcome?			PN
	2.5. If Y/PY/NI to 2.4: Were these deviations from intended intervention balanced between groups?			NA
	2.6 Was an appropriate analysis used to estimate the effect of assignment to intervention?			Y
	2.7 If N/PN/NI to 2.6: Was there potential for a substantial impact (on the result) of the failure to analyse participants in the group to which they were randomized?			NA
	Risk of bias judgement			Some concerns	_x000D_ The intervention arm, the index patients reported an average use of 2.561.3 masks per day and a duration of use of 3.762.7 hours a day._x000D_ Authors report adherence of 66% households of the intervention arm with follow-up information, masks were worn more than 80% of the anticipated duration. Authors report that they did not identify any difference in adherence to mask use between hous…
Bias due to missing outcome data	3.1 Were data for this outcome available for all, or nearly all, participants randomized?			Y	One household (2 contacts) with missing follow-up information was not included in the calculation.
	3.2 If N/PN/NI to 3.1: Is there evidence that result was not biased by missing outcome data?			NA
	3.3 If N/PN to 3.2: Could missingness in the outcome depend on its true value?			NA
	3.4 If Y/PY/NI to 3.3: Is it likely that missingness in the outcome depended on its true value?			NA
	Risk of bias judgement			Low
Bias in measurement of the outcome	4.1 Was the method of measuring the outcome inappropriate?			N	The primary endpoint: the proportion of household contacts who developed an ILI during the 7 days following inclusion. A temperature over 37.8C with cough or sore throat was used as primary clinical case-definition.
	4.2 Could measurement or ascertainment of the outcome have differed between intervention groups?			N
	4.3 Were outcome assessors aware of the intervention received by study participants?			Y	ILI symptoms were self-reported and there was no laboratory verification of them.
	4.4 If Y/PY/NI to 4.3: Could assessment of the outcome have been influenced by knowledge of intervention received?			PN
	4.5 If Y/PY/NI to 4.4: Is it likely that assessment of the outcome was influenced by knowledge of intervention received?			NA
	Risk of bias judgement			Low	The primary endpoint: the proportion of household contacts who developed an ILI during the 7 days following inclusion. A temperature over 37.8C with cough or sore throat was used as primary clinical case-definition._x000D_ _x000D_ ILI symptoms were self-reported and there was no laboratory verification of them._x000D_ _x000D_
Bias in selection of the reported result	5.1 Were the data that produced this result analysed in accordance with a pre-specified analysis plan that was finalized before unblinded outcome data were available for analysis?			Y	The https://clinicaltrials.gov/ct2/show/NCT00774774
	5.2 ... multiple eligible outcome measurements (e.g. scales, definitions, time points) within the outcome domain?			N
	5.3 ... multiple eligible analyses of the data?			N
	Risk of bias judgement			Low
Overall bias	Risk of bias judgement			Some concerns	_x000D_ There were more smokers in the intervention group. Control group had more household contacts.The intervention arm, the index patients reported an average use of 2.561.3 masks per day and a duration of use of 3.762.7 hours a day._x000D_ Authors report adherence of 66% households of the intervention arm with follow-up information, masks were worn more than 80% of the anticipated duration. A…
Unique ID	27	Study ID	9	Assessor	LTL
Ref or Label	Cowling et al., 2008	Aim	assignment to intervention (the 'intention-to-treat' effect)
Experimental	Cluster-randomized trial	Comparator	Control group	Source	Journal article(s)
Outcome	Clinically diagnosed influenza	Results	OR 0.88 CI 95% (0.34, 2.27)	Weight	1
Domain	Signalling question			Response	Comments
Bias arising from the randomization process	1.1 Was the allocation sequence random?			Y
	1.2 Was the allocation sequence concealed until participants were enrolled and assigned to interventions?			Y
	1.3 Did baseline differences between intervention groups suggest a problem with the randomization process?			PY	After randomization 35% of the households declined any home visits or could not be contacted after numerous repeated attempts.
	Risk of bias judgement			Some concerns	_x000D_ After randomization 35% of the households declined any home visits or could not be contacted after numerous repeated attempts.
Bias due to deviations from intended interventions	2.1.Were participants aware of their assigned intervention during the trial?			Y	Mask is an observable intervention for the wearer.
	2.2.Were carers and people delivering the interventions aware of participants' assigned intervention during the trial?			PY
	2.3. If Y/PY/NI to 2.1 or 2.2: Were there deviations from the intended intervention that arose because of the experimental context?			PY	Participants self-reported symptoms for the clinically diagnosed influenza.
	2.4 If Y/PY to 2.3: Were these deviations likely to have affected the outcome?			PY	Adherence varied: 45% (21%) of index subjects (household contacts) in the face mask arm reported wearing a mask often or always during the follow-up period, compared to 30% (1%) and 28% (4%) in the control and hand hygiene arms, respectively.
	2.5. If Y/PY/NI to 2.4: Were these deviations from intended intervention balanced between groups?			PN
	2.6 Was an appropriate analysis used to estimate the effect of assignment to intervention?			Y
	2.7 If N/PN/NI to 2.6: Was there potential for a substantial impact (on the result) of the failure to analyse participants in the group to which they were randomized?			NA
	Risk of bias judgement			High	Mask is an observable intervention for the wearer. _x000D_ Participants self-reported symptoms for the clinically diagnosed influenza._x000D_ Adherence varied: 45% (21%) of index subjects (household contacts) in the face mask arm reported wearing a mask often or always during the follow-up period, compared to 30% (1%) and 28% (4%) in the control and hand hygiene arms, respectively._x000D_
Bias due to missing outcome data	3.1 Were data for this outcome available for all, or nearly all, participants randomized?			N	After randomization 70 (35%) of the households declined any home visits or could not be contacted after numerous repeated attempts.
	3.2 If N/PN/NI to 3.1: Is there evidence that result was not biased by missing outcome data?			PN	Proportionally more of these dropouts were in households where the index was a young adult, whereas there were few dropouts when the index subject was a child. Dropout was higher in households of index subjects who had a negative result on the rapid influenza test (25/44, 57%) compared to those who had a positive result (45/154, 29%). Dropout was higher among the group randomized with a negative …
	3.3 If N/PN to 3.2: Could missingness in the outcome depend on its true value?			NI
	3.4 If Y/PY/NI to 3.3: Is it likely that missingness in the outcome depended on its true value?			NI
	Risk of bias judgement			High	After randomization 70 (35%) of the households declined any home visits or could not be contacted after numerous repeated attempts._x000D_ Proportionally more of these dropouts were in households where the index was a young adult, whereas there were few dropouts when the index subject was a child. Dropout was higher in households of index subjects who had a negative result on the rapid influenza …
Bias in measurement of the outcome	4.1 Was the method of measuring the outcome inappropriate?			N
	4.2 Could measurement or ascertainment of the outcome have differed between intervention groups?			PN
	4.3 Were outcome assessors aware of the intervention received by study participants?			Y
	4.4 If Y/PY/NI to 4.3: Could assessment of the outcome have been influenced by knowledge of intervention received?			PY
	4.5 If Y/PY/NI to 4.4: Is it likely that assessment of the outcome was influenced by knowledge of intervention received?			N
	Risk of bias judgement			Some concerns
Bias in selection of the reported result	5.1 Were the data that produced this result analysed in accordance with a pre-specified analysis plan that was finalized before unblinded outcome data were available for analysis?			Y
	5.2 ... multiple eligible outcome measurements (e.g. scales, definitions, time points) within the outcome domain?			N
	5.3 ... multiple eligible analyses of the data?			N
	Risk of bias judgement			Low
Overall bias	Risk of bias judgement			High	_x000D_ After randomization 35% of the households declined any home visits or could not be contacted after numerous repeated attempts._x000D_ Mask is an observable intervention for the wearer. _x000D_ Participants self-reported symptoms for the clinically diagnosed influenza._x000D_ Adherence varied: 45% (21%) of index subjects (household contacts) in the face mask arm reported wearing a mask oft…
Unique ID	28	Study ID	10	Assessor	LTL
Ref or Label	Cowling et al., 2009	Aim	assignment to intervention (the 'intention-to-treat' effect)
Experimental	Cluster-randomized trial	Comparator	Control group	Source	Journal article(s)
Outcome	Influenza (clin. def. 1)	Results	OR 1.25 CI (0.79-1.98)	Weight	1
Domain	Signalling question			Response	Comments
Bias arising from the randomization process	1.1 Was the allocation sequence random?			Y
	1.2 Was the allocation sequence concealed until participants were enrolled and assigned to interventions?			Y
	1.3 Did baseline differences between intervention groups suggest a problem with the randomization process?			PY	After randomization 70 (35%) of the households declined any home visits or could not be contacted after numerous repeated attempts. Proportionally more dropouts were in households where the index was a young adult, whereas there were few dropouts when the index subject was a child. Dropout was higher in households of index subjects who had a negative result on the rapid influenza test (25/44, 57%…
	Risk of bias judgement			Some concerns	_x000D_ After randomization 70 (35%) of the households_x000D_ declined any home visits or could not be contacted after numerous_x000D_ repeated attempts. Proportionally more dropouts were in_x000D_ households where the index was a young adult, whereas there were_x000D_ few dropouts when the index subject was a child. Dropout was_x000D_ higher in households of index subjects who had a negative res…
Bias due to deviations from intended interventions	2.1.Were participants aware of their assigned intervention during the trial?			Y
	2.2.Were carers and people delivering the interventions aware of participants' assigned intervention during the trial?			PY
	2.3. If Y/PY/NI to 2.1 or 2.2: Were there deviations from the intended intervention that arose because of the experimental context?			PY	26 % of contacts wore masks and 46 % of index patients wore a mask.
	2.4 If Y/PY to 2.3: Were these deviations likely to have affected the outcome?			PY
	2.5. If Y/PY/NI to 2.4: Were these deviations from intended intervention balanced between groups?			NI
	2.6 Was an appropriate analysis used to estimate the effect of assignment to intervention?			Y
	2.7 If N/PN/NI to 2.6: Was there potential for a substantial impact (on the result) of the failure to analyse participants in the group to which they were randomized?			NA
	Risk of bias judgement			High	_x000D_ 26 % of contacts wore masks and 46 % of index patients wore a mask._x000D_ _x000D_ _x000D_ _x000D_
Bias due to missing outcome data	3.1 Were data for this outcome available for all, or nearly all, participants randomized?			N	26 % of the intervention group did not participate. 16 % of the control group did not participate.
	3.2 If N/PN/NI to 3.1: Is there evidence that result was not biased by missing outcome data?			PY
	3.3 If N/PN to 3.2: Could missingness in the outcome depend on its true value?			NA
	3.4 If Y/PY/NI to 3.3: Is it likely that missingness in the outcome depended on its true value?			NA
	Risk of bias judgement			Low	26 % of the intervention group did not participate. 16 % of the control group did not participate._x000D_ _x000D_ _x000D_
Bias in measurement of the outcome	4.1 Was the method of measuring the outcome inappropriate?			N
	4.2 Could measurement or ascertainment of the outcome have differed between intervention groups?			PN
	4.3 Were outcome assessors aware of the intervention received by study participants?			Y	Clinical diagnosis was based on self-reported symptoms.
	4.4 If Y/PY/NI to 4.3: Could assessment of the outcome have been influenced by knowledge of intervention received?			PN
	4.5 If Y/PY/NI to 4.4: Is it likely that assessment of the outcome was influenced by knowledge of intervention received?			NA
	Risk of bias judgement			Low	_x000D_ _x000D_ Clinical diagnosis was based on self-reported symptoms._x000D_ _x000D_
Bias in selection of the reported result	5.1 Were the data that produced this result analysed in accordance with a pre-specified analysis plan that was finalized before unblinded outcome data were available for analysis?			Y
	5.2 ... multiple eligible outcome measurements (e.g. scales, definitions, time points) within the outcome domain?			N
	5.3 ... multiple eligible analyses of the data?			N
	Risk of bias judgement			Low	_x000D_ _x000D_
Overall bias	Risk of bias judgement
Unique ID	29	Study ID	10	Assessor	LTL
Ref or Label	Cowling 2009	Aim	assignment to intervention (the 'intention-to-treat' effect)
Experimental	Cluster-randomized trial	Comparator	Control group	Source	Journal article(s)
Outcome	Influenza, clinical definition 1	Results	OR 1.25 (0.79 - 1.98)	Weight	1
Domain	Signalling question			Response	Comments
Bias arising from the randomization process	1.1 Was the allocation sequence random?			Y
	1.2 Was the allocation sequence concealed until participants were enrolled and assigned to interventions?			Y
	1.3 Did baseline differences between intervention groups suggest a problem with the randomization process?			PY
	Risk of bias judgement			Some concerns	_x000D_
Bias due to deviations from intended interventions	2.1.Were participants aware of their assigned intervention during the trial?			PY	Wearing a face mask is visible for the participant.
	2.2.Were carers and people delivering the interventions aware of participants' assigned intervention during the trial?			PY
	2.3. If Y/PY/NI to 2.1 or 2.2: Were there deviations from the intended intervention that arose because of the experimental context?			N
	2.4 If Y/PY to 2.3: Were these deviations likely to have affected the outcome?			NA
	2.5. If Y/PY/NI to 2.4: Were these deviations from intended intervention balanced between groups?			NA
	2.6 Was an appropriate analysis used to estimate the effect of assignment to intervention?			Y
	2.7 If N/PN/NI to 2.6: Was there potential for a substantial impact (on the result) of the failure to analyse participants in the group to which they were randomized?			NA
	Risk of bias judgement
Bias due to missing outcome data	3.1 Were data for this outcome available for all, or nearly all, participants randomized?
	3.2 If N/PN/NI to 3.1: Is there evidence that result was not biased by missing outcome data?
	3.3 If N/PN to 3.2: Could missingness in the outcome depend on its true value?
	3.4 If Y/PY/NI to 3.3: Is it likely that missingness in the outcome depended on its true value?
	Risk of bias judgement
Bias in measurement of the outcome	4.1 Was the method of measuring the outcome inappropriate?
	4.2 Could measurement or ascertainment of the outcome have differed between intervention groups?
	4.3 Were outcome assessors aware of the intervention received by study participants?
	4.4 If Y/PY/NI to 4.3: Could assessment of the outcome have been influenced by knowledge of intervention received?
	4.5 If Y/PY/NI to 4.4: Is it likely that assessment of the outcome was influenced by knowledge of intervention received?
	Risk of bias judgement
Bias in selection of the reported result	5.1 Were the data that produced this result analysed in accordance with a pre-specified analysis plan that was finalized before unblinded outcome data were available for analysis?
	5.2 ... multiple eligible outcome measurements (e.g. scales, definitions, time points) within the outcome domain?
	5.3 ... multiple eligible analyses of the data?
	Risk of bias judgement
Overall bias	Risk of bias judgement
Unique ID	30	Study ID	11	Assessor	LTL
Ref or Label	Jacobs et al., 2009	Aim	assignment to intervention (the 'intention-to-treat' effect)
Experimental	RCT	Comparator	Control group	Source	Journal article(s)
Outcome	URI (2-day total symptom score > 14)	Results		Weight	1
Domain	Signalling question			Response	Comments
Bias arising from the randomization process	1.1 Was the allocation sequence random?			NI	Authors report using block randomization. The allocation sequence is not documented in the paper.
	1.2 Was the allocation sequence concealed until participants were enrolled and assigned to interventions?			NI
	1.3 Did baseline differences between intervention groups suggest a problem with the randomization process?			PN	Control group had a higher share of children in household.
	Risk of bias judgement			Some concerns
Bias due to deviations from intended interventions	2.1.Were participants aware of their assigned intervention during the trial?			Y	Face mask is a visible intervention.
	2.2.Were carers and people delivering the interventions aware of participants' assigned intervention during the trial?			PY
	2.3. If Y/PY/NI to 2.1 or 2.2: Were there deviations from the intended intervention that arose because of the experimental context?			N
	2.4 If Y/PY to 2.3: Were these deviations likely to have affected the outcome?			NA
	2.5. If Y/PY/NI to 2.4: Were these deviations from intended intervention balanced between groups?			NA
	2.6 Was an appropriate analysis used to estimate the effect of assignment to intervention?			Y
	2.7 If N/PN/NI to 2.6: Was there potential for a substantial impact (on the result) of the failure to analyse participants in the group to which they were randomized?			NA
	Risk of bias judgement			Low
Bias due to missing outcome data	3.1 Were data for this outcome available for all, or nearly all, participants randomized?			Y	One subject in the no mask group dropped out after one week of data collection.
	3.2 If N/PN/NI to 3.1: Is there evidence that result was not biased by missing outcome data?			NA
	3.3 If N/PN to 3.2: Could missingness in the outcome depend on its true value?			NA
	3.4 If Y/PY/NI to 3.3: Is it likely that missingness in the outcome depended on its true value?			NA
	Risk of bias judgement			Low	One subject in the no mask group dropped out after one week of data collection._x000D_ _x000D_ _x000D_
Bias in measurement of the outcome	4.1 Was the method of measuring the outcome inappropriate?			N
	4.2 Could measurement or ascertainment of the outcome have differed between intervention groups?			PN
	4.3 Were outcome assessors aware of the intervention received by study participants?			Y	Self reported health diary.
	4.4 If Y/PY/NI to 4.3: Could assessment of the outcome have been influenced by knowledge of intervention received?			PY
	4.5 If Y/PY/NI to 4.4: Is it likely that assessment of the outcome was influenced by knowledge of intervention received?			PN
	Risk of bias judgement			Some concerns	_x000D_ _x000D_ Self reported health diary._x000D_ _x000D_
Bias in selection of the reported result	5.1 Were the data that produced this result analysed in accordance with a pre-specified analysis plan that was finalized before unblinded outcome data were available for analysis?			Y
	5.2 ... multiple eligible outcome measurements (e.g. scales, definitions, time points) within the outcome domain?			N
	5.3 ... multiple eligible analyses of the data?			N
	Risk of bias judgement			Low	Was not able to find a pre specified analysis plan._x000D_ _x000D_
Overall bias	Risk of bias judgement			Some concerns	_x000D_ _x000D_ One subject in the no mask group dropped out after one week of data collection._x000D_ _x000D_ _x000D_ _x000D_ Self reported health diary._x000D_ _x000D_ _x000D_ _x000D_
Unique ID	31	Study ID	12	Assessor	LTL
Ref or Label	Larson et al., 2012	Aim	assignment to intervention (the 'intention-to-treat' effect)
Experimental	Cluster-randomized trial	Comparator	Control group	Source	Journal article(s)
Outcome	URI/ILI/influenza adjusted	Results	OR 0.80 (0.72-0.89)	Weight	1
Domain	Signalling question			Response	Comments
Bias arising from the randomization process	1.1 Was the allocation sequence random?			NI	Article documents using block randomized. Sequence allocation was not documented.
	1.2 Was the allocation sequence concealed until participants were enrolled and assigned to interventions?			NI
	1.3 Did baseline differences between intervention groups suggest a problem with the randomization process?			PN	Some baseline differences were documented: ethnicity, occupation, education, number of hours spent outside of home per week.
	Risk of bias judgement			Some concerns	Article documents using block randomized. Sequence allocation was not documented._x000D_ Some baseline differences were documented: ethnicity, occupation, education, number of hours spent outside of home per week.
Bias due to deviations from intended interventions	2.1.Were participants aware of their assigned intervention during the trial?			Y	Face mask is a visible intervention.
	2.2.Were carers and people delivering the interventions aware of participants' assigned intervention during the trial?			PY
	2.3. If Y/PY/NI to 2.1 or 2.2: Were there deviations from the intended intervention that arose because of the experimental context?			N	Reported compliance was: education 65.5, hand sanitizer 75.7, face mask and hand sanitizer 80.7
	2.4 If Y/PY to 2.3: Were these deviations likely to have affected the outcome?			NA
	2.5. If Y/PY/NI to 2.4: Were these deviations from intended intervention balanced between groups?			NA
	2.6 Was an appropriate analysis used to estimate the effect of assignment to intervention?			Y
	2.7 If N/PN/NI to 2.6: Was there potential for a substantial impact (on the result) of the failure to analyse participants in the group to which they were randomized?			NA
	Risk of bias judgement			Low	Face mask is a visible intervention._x000D_ Reported compliance was: education 65.5, hand sanitizer 75.7, face mask and hand sanitizer 80.7_x000D_ _x000D_ _x000D_ _x000D_
Bias due to missing outcome data	3.1 Were data for this outcome available for all, or nearly all, participants randomized?			N	Dropout rate was 13%.
	3.2 If N/PN/NI to 3.1: Is there evidence that result was not biased by missing outcome data?			PY	Dropout rate was small.
	3.3 If N/PN to 3.2: Could missingness in the outcome depend on its true value?			NA
	3.4 If Y/PY/NI to 3.3: Is it likely that missingness in the outcome depended on its true value?			NA
	Risk of bias judgement			Low
Bias in measurement of the outcome	4.1 Was the method of measuring the outcome inappropriate?			N
	4.2 Could measurement or ascertainment of the outcome have differed between intervention groups?			PN
	4.3 Were outcome assessors aware of the intervention received by study participants?			Y
	4.4 If Y/PY/NI to 4.3: Could assessment of the outcome have been influenced by knowledge of intervention received?			PN
	4.5 If Y/PY/NI to 4.4: Is it likely that assessment of the outcome was influenced by knowledge of intervention received?			NA
	Risk of bias judgement			Low
Bias in selection of the reported result	5.1 Were the data that produced this result analysed in accordance with a pre-specified analysis plan that was finalized before unblinded outcome data were available for analysis?			NI
	5.2 ... multiple eligible outcome measurements (e.g. scales, definitions, time points) within the outcome domain?			N
	5.3 ... multiple eligible analyses of the data?			N
	Risk of bias judgement			Some concerns
Overall bias	Risk of bias judgement			Some concerns
Unique ID	32	Study ID	13	Assessor	LTL
Ref or Label	MacIntyre et al., 2009	Aim	assignment to intervention (the 'intention-to-treat' effect)
Experimental	Cluster-randomized trial	Comparator	Control group	Source	Journal article(s)
Outcome	ILI	Results	RR 1.11 (0.64 - 1.91)	Weight	1
Domain	Signalling question			Response	Comments
Bias arising from the randomization process	1.1 Was the allocation sequence random?			PY	Author documents that secure computerized randomization process was used. Paper does not document if allocation sequence was random.
	1.2 Was the allocation sequence concealed until participants were enrolled and assigned to interventions?			Y
	1.3 Did baseline differences between intervention groups suggest a problem with the randomization process?			PN	There were some baseline differences: P2 mask group had smaller share of smokers than control or surgical mask group, in the P2 mask group a smaller share of children attends childcare.
	Risk of bias judgement			Low	Author documents that secure computerized randomization process was used. Paper does not document if allocation sequence was random._x000D_ There were some baseline differences: P2 mask group had smaller share of smokers than control or surgical mask group, in the P2 mask group a smaller share of children attends childcare.
Bias due to deviations from intended interventions	2.1.Were participants aware of their assigned intervention during the trial?			Y	Mask is a visible intervention.
	2.2.Were carers and people delivering the interventions aware of participants' assigned intervention during the trial?			PN
	2.3. If Y/PY/NI to 2.1 or 2.2: Were there deviations from the intended intervention that arose because of the experimental context?			PY	A total of 43 index cases in the control arm also used a mask during the study period (at least 1 hour per day) and 7 index cases in the masks arm did not use a mask at all suggesting concernes due to non-adherence.
	2.4 If Y/PY to 2.3: Were these deviations likely to have affected the outcome?			PY
	2.5. If Y/PY/NI to 2.4: Were these deviations from intended intervention balanced between groups?			Y
	2.6 Was an appropriate analysis used to estimate the effect of assignment to intervention?			Y
	2.7 If N/PN/NI to 2.6: Was there potential for a substantial impact (on the result) of the failure to analyse participants in the group to which they were randomized?			NA
	Risk of bias judgement			Some concerns
Bias due to missing outcome data	3.1 Were data for this outcome available for all, or nearly all, participants randomized?			Y
	3.2 If N/PN/NI to 3.1: Is there evidence that result was not biased by missing outcome data?			NA
	3.3 If N/PN to 3.2: Could missingness in the outcome depend on its true value?			NA
	3.4 If Y/PY/NI to 3.3: Is it likely that missingness in the outcome depended on its true value?			NA
	Risk of bias judgement			Low
Bias in measurement of the outcome	4.1 Was the method of measuring the outcome inappropriate?			N
	4.2 Could measurement or ascertainment of the outcome have differed between intervention groups?			PN
	4.3 Were outcome assessors aware of the intervention received by study participants?			Y	Self reported symtoms
	4.4 If Y/PY/NI to 4.3: Could assessment of the outcome have been influenced by knowledge of intervention received?			PN
	4.5 If Y/PY/NI to 4.4: Is it likely that assessment of the outcome was influenced by knowledge of intervention received?			NA
	Risk of bias judgement			Low	_x000D_ _x000D_ Self reported symtoms_x000D_ _x000D_
Bias in selection of the reported result	5.1 Were the data that produced this result analysed in accordance with a pre-specified analysis plan that was finalized before unblinded outcome data were available for analysis?			Y
	5.2 ... multiple eligible outcome measurements (e.g. scales, definitions, time points) within the outcome domain?			N
	5.3 ... multiple eligible analyses of the data?			N
	Risk of bias judgement			Low
Overall bias	Risk of bias judgement			Some concerns
Unique ID	33	Study ID	14	Assessor	LTL
Ref or Label	MacIntyre et al., 2011	Aim	assignment to intervention (the 'intention-to-treat' effect)
Experimental	Cluster-randomized trial	Comparator	Control group	Source	Journal article(s)
Outcome	ILI	Results	OR 0.49 CI (0.12-2.07)	Weight	1
Domain	Signalling question			Response	Comments
Bias arising from the randomization process	1.1 Was the allocation sequence random?			N	Local ethnic committee did not allow enforcement of no-mask wearing (randomization was not allowed). Instead, convenience no mask group was used.
	1.2 Was the allocation sequence concealed until participants were enrolled and assigned to interventions?			N
	1.3 Did baseline differences between intervention groups suggest a problem with the randomization process?			Y	Baseline characteristics differed for several demographich factors such as sex, education, smoking status, family size, hand washing after touching a patient.
	Risk of bias judgement			High	Local ethnic committee did not allow enforcement of no-mask wearing (randomization was not allowed). Instead, convenience no mask group was used._x000D_ Baseline characteristics differed for several demographich factors such as sex, education, smoking status, family size, hand washing after touching a patient.
Bias due to deviations from intended interventions	2.1.Were participants aware of their assigned intervention during the trial?			Y
	2.2.Were carers and people delivering the interventions aware of participants' assigned intervention during the trial?			PY
	2.3. If Y/PY/NI to 2.1 or 2.2: Were there deviations from the intended intervention that arose because of the experimental context?			N
	2.4 If Y/PY to 2.3: Were these deviations likely to have affected the outcome?			NA
	2.5. If Y/PY/NI to 2.4: Were these deviations from intended intervention balanced between groups?			NA
	2.6 Was an appropriate analysis used to estimate the effect of assignment to intervention?			Y
	2.7 If N/PN/NI to 2.6: Was there potential for a substantial impact (on the result) of the failure to analyse participants in the group to which they were randomized?			NA
	Risk of bias judgement			Low
Bias due to missing outcome data	3.1 Were data for this outcome available for all, or nearly all, participants randomized?			Y
	3.2 If N/PN/NI to 3.1: Is there evidence that result was not biased by missing outcome data?			NA
	3.3 If N/PN to 3.2: Could missingness in the outcome depend on its true value?			NA
	3.4 If Y/PY/NI to 3.3: Is it likely that missingness in the outcome depended on its true value?			NA
	Risk of bias judgement			Low
Bias in measurement of the outcome	4.1 Was the method of measuring the outcome inappropriate?			N
	4.2 Could measurement or ascertainment of the outcome have differed between intervention groups?			PN
	4.3 Were outcome assessors aware of the intervention received by study participants?			Y	Some symptoms self reported. Only symptomatic participants were included to the assessment.
	4.4 If Y/PY/NI to 4.3: Could assessment of the outcome have been influenced by knowledge of intervention received?			PN
	4.5 If Y/PY/NI to 4.4: Is it likely that assessment of the outcome was influenced by knowledge of intervention received?			NA
	Risk of bias judgement			Low
Bias in selection of the reported result	5.1 Were the data that produced this result analysed in accordance with a pre-specified analysis plan that was finalized before unblinded outcome data were available for analysis?			NI
	5.2 ... multiple eligible outcome measurements (e.g. scales, definitions, time points) within the outcome domain?			N
	5.3 ... multiple eligible analyses of the data?			N
	Risk of bias judgement			Some concerns
Overall bias	Risk of bias judgement			High	Local ethnic committee did not allow enforcement of no-mask wearing (randomization was not allowed). Instead, convenience no mask group was used._x000D_ Baseline characteristics differed for several demographich factors such as sex, education, smoking status, family size, hand washing after touching a patient._x000D_ _x000D_ _x000D_ _x000D_
Unique ID	34	Study ID	15	Assessor	LTL
Ref or Label	MacIntyre et al., 2015	Aim	assignment to intervention (the 'intention-to-treat' effect)
Experimental	Cluster-randomized trial	Comparator	Control group	Source	Journal article(s)
Outcome	ILI	Results	RR 3.80 CI(0.40 to 36.40)	Weight	1
Domain	Signalling question			Response	Comments
Bias arising from the randomization process	1.1 Was the allocation sequence random?			Y
	1.2 Was the allocation sequence concealed until participants were enrolled and assigned to interventions?			Y
	1.3 Did baseline differences between intervention groups suggest a problem with the randomization process?			N
	Risk of bias judgement			Low
Bias due to deviations from intended interventions	2.1.Were participants aware of their assigned intervention during the trial?			Y
	2.2.Were carers and people delivering the interventions aware of participants' assigned intervention during the trial?			PY
	2.3. If Y/PY/NI to 2.1 or 2.2: Were there deviations from the intended intervention that arose because of the experimental context?			PN	Compliance was in the cloth mask arm 57% and medical mask arm 57%. Compliance in control group 24 %.
	2.4 If Y/PY to 2.3: Were these deviations likely to have affected the outcome?			NA
	2.5. If Y/PY/NI to 2.4: Were these deviations from intended intervention balanced between groups?			NA
	2.6 Was an appropriate analysis used to estimate the effect of assignment to intervention?			Y
	2.7 If N/PN/NI to 2.6: Was there potential for a substantial impact (on the result) of the failure to analyse participants in the group to which they were randomized?			NA
	Risk of bias judgement			Low
Bias due to missing outcome data	3.1 Were data for this outcome available for all, or nearly all, participants randomized?			Y
	3.2 If N/PN/NI to 3.1: Is there evidence that result was not biased by missing outcome data?			NA
	3.3 If N/PN to 3.2: Could missingness in the outcome depend on its true value?			NA
	3.4 If Y/PY/NI to 3.3: Is it likely that missingness in the outcome depended on its true value?			NA
	Risk of bias judgement			Low
Bias in measurement of the outcome	4.1 Was the method of measuring the outcome inappropriate?			N
	4.2 Could measurement or ascertainment of the outcome have differed between intervention groups?			PN
	4.3 Were outcome assessors aware of the intervention received by study participants?			Y	Self reported symptoms.
	4.4 If Y/PY/NI to 4.3: Could assessment of the outcome have been influenced by knowledge of intervention received?			PN
	4.5 If Y/PY/NI to 4.4: Is it likely that assessment of the outcome was influenced by knowledge of intervention received?			NA
	Risk of bias judgement			Low
Bias in selection of the reported result	5.1 Were the data that produced this result analysed in accordance with a pre-specified analysis plan that was finalized before unblinded outcome data were available for analysis?			NI	Trial registry number: ACTRN12610000887077_x000D_
	5.2 ... multiple eligible outcome measurements (e.g. scales, definitions, time points) within the outcome domain?			N
	5.3 ... multiple eligible analyses of the data?			N
	Risk of bias judgement			Some concerns
Overall bias	Risk of bias judgement			Some concerns	_x000D_ _x000D_ _x000D_ _x000D_
Unique ID	35	Study ID	16	Assessor	LTL
Ref or Label	MacIntyre et al., 2016	Aim	assignment to intervention (the 'intention-to-treat' effect)
Experimental	Cluster-randomized trial	Comparator	Control group	Source	Journal article(s); Personal communication with the sponsor
Outcome	ILI	Results	RR = 0.32 (0.03 -3.13)	Weight	1
Domain	Signalling question			Response	Comments
Bias arising from the randomization process	1.1 Was the allocation sequence random?			Y
	1.2 Was the allocation sequence concealed until participants were enrolled and assigned to interventions?			PY
	1.3 Did baseline differences between intervention groups suggest a problem with the randomization process?			N
	Risk of bias judgement			Low
Bias due to deviations from intended interventions	2.1.Were participants aware of their assigned intervention during the trial?			Y
	2.2.Were carers and people delivering the interventions aware of participants' assigned intervention during the trial?			PY
	2.3. If Y/PY/NI to 2.1 or 2.2: Were there deviations from the intended intervention that arose because of the experimental context?			PY	Low compliance: participants in the mask arm used a mask for 4.4 hours, while participants in the control arm used a mask for 1.4 hours.
	2.4 If Y/PY to 2.3: Were these deviations likely to have affected the outcome?			PY
	2.5. If Y/PY/NI to 2.4: Were these deviations from intended intervention balanced between groups?			N
	2.6 Was an appropriate analysis used to estimate the effect of assignment to intervention?			Y
	2.7 If N/PN/NI to 2.6: Was there potential for a substantial impact (on the result) of the failure to analyse participants in the group to which they were randomized?			NA
	Risk of bias judgement			Some concerns	_x000D_ Low compliance: participants in the mask arm used a mask for 4.4 hours, while participants in the control arm used a mask for 1.4 hours. _x000D_ _x000D_ _x000D_ _x000D_
Bias due to missing outcome data	3.1 Were data for this outcome available for all, or nearly all, participants randomized?			Y
	3.2 If N/PN/NI to 3.1: Is there evidence that result was not biased by missing outcome data?			NA
	3.3 If N/PN to 3.2: Could missingness in the outcome depend on its true value?			NA
	3.4 If Y/PY/NI to 3.3: Is it likely that missingness in the outcome depended on its true value?			NA
	Risk of bias judgement			Low
Bias in measurement of the outcome	4.1 Was the method of measuring the outcome inappropriate?			N
	4.2 Could measurement or ascertainment of the outcome have differed between intervention groups?			PN
	4.3 Were outcome assessors aware of the intervention received by study participants?			Y
	4.4 If Y/PY/NI to 4.3: Could assessment of the outcome have been influenced by knowledge of intervention received?			PN
	4.5 If Y/PY/NI to 4.4: Is it likely that assessment of the outcome was influenced by knowledge of intervention received?			NA
	Risk of bias judgement			Low	_x000D_ _x000D_ _x000D_ _x000D_
Bias in selection of the reported result	5.1 Were the data that produced this result analysed in accordance with a pre-specified analysis plan that was finalized before unblinded outcome data were available for analysis?			NI
	5.2 ... multiple eligible outcome measurements (e.g. scales, definitions, time points) within the outcome domain?			N
	5.3 ... multiple eligible analyses of the data?			N
	Risk of bias judgement			Some concerns
Overall bias	Risk of bias judgement			Some concerns
Unique ID	36	Study ID	17	Assessor	LTL
Ref or Label	Simmerman et al., 2011	Aim	assignment to intervention (the 'intention-to-treat' effect)
Experimental	Cluster-randomized trial	Comparator	Control group	Source	Journal article(s)
Outcome	ILI	Results	OR 2.15 CI (1.27 -3.62)	Weight	1
Domain	Signalling question			Response	Comments
Bias arising from the randomization process	1.1 Was the allocation sequence random?			NI	Authors provide information about the block randomization but not about sequence randomization.
	1.2 Was the allocation sequence concealed until participants were enrolled and assigned to interventions?			Y
	1.3 Did baseline differences between intervention groups suggest a problem with the randomization process?			N	Control group had a slightly higher share of children <2 and and smaller share of children between 2 and 3.
	Risk of bias judgement			Low	Authors provide information about the block randomization but not about sequence randomization._x000D_ Control group had a higher share of children <2 and and smaller share of children between 2 and 3.
Bias due to deviations from intended interventions	2.1.Were participants aware of their assigned intervention during the trial?			Y	Face mask is a visible intervention.
	2.2.Were carers and people delivering the interventions aware of participants' assigned intervention during the trial?			Y
	2.3. If Y/PY/NI to 2.1 or 2.2: Were there deviations from the intended intervention that arose because of the experimental context?			Y	Poor adherence to the interventions, especially among index cases and their younger siblings.
	2.4 If Y/PY to 2.3: Were these deviations likely to have affected the outcome?			PY
	2.5. If Y/PY/NI to 2.4: Were these deviations from intended intervention balanced between groups?			N
	2.6 Was an appropriate analysis used to estimate the effect of assignment to intervention?			Y
	2.7 If N/PN/NI to 2.6: Was there potential for a substantial impact (on the result) of the failure to analyse participants in the group to which they were randomized?			NA
	Risk of bias judgement			High
Bias due to missing outcome data	3.1 Were data for this outcome available for all, or nearly all, participants randomized?			Y
	3.2 If N/PN/NI to 3.1: Is there evidence that result was not biased by missing outcome data?			NA
	3.3 If N/PN to 3.2: Could missingness in the outcome depend on its true value?			NA
	3.4 If Y/PY/NI to 3.3: Is it likely that missingness in the outcome depended on its true value?			NA
	Risk of bias judgement			Low
Bias in measurement of the outcome	4.1 Was the method of measuring the outcome inappropriate?			N	Study nurses conducted home visits within 24 hours of enrollment and on days 3, 7, and 21.
	4.2 Could measurement or ascertainment of the outcome have differed between intervention groups?			PN
	4.3 Were outcome assessors aware of the intervention received by study participants?			Y	Self reporting to the questionnaire assessment by the nurse.
	4.4 If Y/PY/NI to 4.3: Could assessment of the outcome have been influenced by knowledge of intervention received?			Y
	4.5 If Y/PY/NI to 4.4: Is it likely that assessment of the outcome was influenced by knowledge of intervention received?			N
	Risk of bias judgement			Some concerns	Study nurses conducted home visits within 24 hours of enrollment and on days 3, 7, and 21._x000D_ _x000D_ Self reporting to the questionnaire assessment by the nurse._x000D_ _x000D_
Bias in selection of the reported result	5.1 Were the data that produced this result analysed in accordance with a pre-specified analysis plan that was finalized before unblinded outcome data were available for analysis?			NI
	5.2 ... multiple eligible outcome measurements (e.g. scales, definitions, time points) within the outcome domain?			N
	5.3 ... multiple eligible analyses of the data?			N
	Risk of bias judgement			Some concerns
Overall bias	Risk of bias judgement			High
Unique ID	37	Study ID	18	Assessor	LTL
Ref or Label	Suess et al., 2012	Aim	assignment to intervention (the 'intention-to-treat' effect)
Experimental	Cluster-randomized trial	Comparator	Control group	Source	Journal article(s)
Outcome	ILI	Results	OR 0.51 (0.2 - 1.28)	Weight	1
Domain	Signalling question			Response	Comments
Bias arising from the randomization process	1.1 Was the allocation sequence random?			Y
	1.2 Was the allocation sequence concealed until participants were enrolled and assigned to interventions?			Y
	1.3 Did baseline differences between intervention groups suggest a problem with the randomization process?			PN	Potentially a longer time period from symptom onset to randomization in for the intervention group.
	Risk of bias judgement			Low	_x000D_ Potentially a longer time period from symptom onset to randomization in for the intervention group.
Bias due to deviations from intended interventions	2.1.Were participants aware of their assigned intervention during the trial?			Y
	2.2.Were carers and people delivering the interventions aware of participants' assigned intervention during the trial?			Y
	2.3. If Y/PY/NI to 2.1 or 2.2: Were there deviations from the intended intervention that arose because of the experimental context?			N	With the exception of MH index cases in 2010/11 adherence was good for adults and children, contacts and index cases.
	2.4 If Y/PY to 2.3: Were these deviations likely to have affected the outcome?			NA
	2.5. If Y/PY/NI to 2.4: Were these deviations from intended intervention balanced between groups?			NA
	2.6 Was an appropriate analysis used to estimate the effect of assignment to intervention?			Y
	2.7 If N/PN/NI to 2.6: Was there potential for a substantial impact (on the result) of the failure to analyse participants in the group to which they were randomized?			NA
	Risk of bias judgement			Low
Bias due to missing outcome data	3.1 Were data for this outcome available for all, or nearly all, participants randomized?			Y
	3.2 If N/PN/NI to 3.1: Is there evidence that result was not biased by missing outcome data?			NA
	3.3 If N/PN to 3.2: Could missingness in the outcome depend on its true value?			NA
	3.4 If Y/PY/NI to 3.3: Is it likely that missingness in the outcome depended on its true value?			NA
	Risk of bias judgement			Low
Bias in measurement of the outcome	4.1 Was the method of measuring the outcome inappropriate?			N
	4.2 Could measurement or ascertainment of the outcome have differed between intervention groups?			N
	4.3 Were outcome assessors aware of the intervention received by study participants?			Y	Self reporting of adherence.
	4.4 If Y/PY/NI to 4.3: Could assessment of the outcome have been influenced by knowledge of intervention received?			PY
	4.5 If Y/PY/NI to 4.4: Is it likely that assessment of the outcome was influenced by knowledge of intervention received?			N
	Risk of bias judgement			Some concerns
Bias in selection of the reported result	5.1 Were the data that produced this result analysed in accordance with a pre-specified analysis plan that was finalized before unblinded outcome data were available for analysis?			Y	The study was registered with ClinicalTrials.gov (Identifier NCT00833885).
	5.2 ... multiple eligible outcome measurements (e.g. scales, definitions, time points) within the outcome domain?			N
	5.3 ... multiple eligible analyses of the data?			N
	Risk of bias judgement			Low
Overall bias	Risk of bias judgement			Some concerns

## Sheet: Check
Basic information													Domain 1. Randomization process										Domain 2. Deviations from intended interventions																		Domain 3. Mising outcome data
Time	Unique ID	Assessor	Study ID	Reference	Experimental	Comparator	Outcome	Results	Aim	Effect of adhering to intervention?	Weight	Sources	1.1	1.2	Note for 1.1&1.2	1.3	Note for 1.3	1.0 Algorithm result	1.0 Assessor's Judgement	1.0 General note	1.0 Optional Question	1.0 Note for optional question	2.1	2.2	Note for 2.1&2.2	2.3	Note for 2.3	2.4	Note for 2.4	2.5	Note for 2.5	2.6	Note for 2.6	2.7	Note for 2.7	2.0 Algorithm result	2.0 Assessor's Judgement	2.0 General Notes	2.0 Optional Question	2.0 Note for optional question	3.1	Note for 3.1	3.2	Note for 3.2	3.3	Note for 3.3&3.4	3.4	Note for 3.4 (not use)	3.0 Algorithm result
2022/01/19 12.23	1	LTL	1	Abdin et al., 2005	Cluster-randomized trial	Control group	Acute respiratory infection	OR unadjusted 0.970 [0.730,1.280]	assignment to intervention (the 'intention-to-treat' effect)	NA	1	Journal article(s)	NI	NI	Two stage stratified random sampling technique was used.	N		Some concerns	Low	Two stage stratified random sampling technique was used._x000D_			Y	Y		NI		NA		NA		Y		NA		Some concerns	Some concerns				Y		NA		NA		NA		Low
2022/01/27 16.02	2	LTL	2	Abaluck et al., 2021	Cluster-randomized trial (village & household)	Control group	SARS-CoV-2 infection (symptomatic seroprevalence)	Adjusted PR = 0.905[0.815, 0.995], OR adjusted 0.908 [0.829, 0.995]	assignment to intervention (the 'intention-to-treat' effect)	NA	1	Journal article(s)	Y	PY	Details provided in Appendix, C. Pairwise Randomization Procedure (a pairwise randomization to select intervention and control unions) and D. Cross-Randomization Procedure (random number generator etc.)	N		Low	Low	Detailes provided in Appendix, C. Pairwise Randomization Procedure (a pairwise randomization to select intervention and control unions) and D. Cross-Randomization Procedure (random number generator etc.)_x000D_			Y	N	Participants and mask surveillance staff were not told which villages were in which intervention arm, but the intervention materials were clearly visible._x000D_ _x000D_ The pre-specified analyses and sample exclusions were made by analysts blinded to the treatment assignment.	N		NA		NA		Y		NA		Low	Low				N	Participants and mask surveillance staff were not told which villages were in which intervention arm, but the intervention materials were clearly visible._x000D_	Y		NA		NA		Low
2022/01/27 16.09	3	LTL	3	Aiello et al., 2010	Cluster-randomized trial	Control group	Survey reported ILI	Face mask: treated infected 191, treated not infected 472, control infected 177, control not infected 310. Face mask and hand hygiene: treated infected 92, treated not infected 224, control infected 177, control not infected 310.	assignment to intervention (the 'intention-to-treat' effect)	NA	1	Journal article(s)	Y	Y	Randomized by blindly selecting a uniform ticket with the name of each hall_x000D_ out of a container.	PY	The largest single residence hall was randomized to the mask plus alcohol-based hand sanitizer (the “face mask and hand hygiene” group), a cluster composed of 4 residence halls was randomized to the face mask–only group, and the remaining 2 residence halls served as the control group.	Some concerns	Some concerns	Randomized by blindly selecting a uniform ticket with the name of each hall_x000D_ out of a container._x000D_ The largest single residence hall was randomized to the mask plus alcohol-based hand sanitizer_x000D_ (the “face mask and hand hygiene” group), a cluster composed of 4 residence halls was randomized to the face mask–only group, and_x000D_ the remaining 2 residence halls served as the cont…			Y	PY	Face masks can be observed by the intervention participant.	N		NA		NA		Y		NA		Low	Low	Face masks can be easily observed by the intervention participant._x000D_ _x000D_ _x000D_ _x000D_ _x000D_			Y		NA		NA		NA		Low
2022/01/19 16.08	4	LTL	4	Aiello et al., 2012	Cluster-randomized trial	Control group	Influenza-like illness (ILI), survey reported	Face mask intervention: treated infected 77, treated not infected 664, control infected 51, control not infected 319. Face mask and hand hygiene intervention: treated infected 31, face mask not infected 318, control infected 51, control not infected 319.	assignment to intervention (the 'intention-to-treat' effect)	NA	1	Journal article(s)	Y	Y		N		Low	Low				Y	PY		PN	Based on the lowest adherence reported in the mask group during follow-up, 46% of participants wore the mask as recommended, 47% predominantly as recommended, and 7% not as recommended.	NA		NA		Y		NA		Low	Low				Y		NA		NA		NA		Low
2022/01/19 15.04	5	LTL	5	Alfelali et al., 2021	Cluster-randomized trial	Control group	Clinical respiratory infection	Face mask intervention: 354 infected in treated, 2845 uninfected in treated, 322 infected in control, 2817 uninfected in control.	assignment to intervention (the 'intention-to-treat' effect)	NA	1	Journal article(s)	Y	PY	Per protocol computer-generated random number allocation by an offsite research coordinator had been planned but proved impractical in this field study due to poor internet/mobile phone network at the study sites. Thus, randomization was conducted by coin-tossing by an individual who was not a member of the research team (i.e., a fellow pilgrim who was not a participant in the trial, a tour opera…	Y	Compliance was limited in treatment group. Also, many individuals in the the control group also used facemasks.	Some concerns	Some concerns	Per protocol computer-generated random number allocation by an offsite research coordinator had been planned but proved impractical in this field study due to poor internet/mobile phone network at the study sites. Thus, randomization was conducted by coin-tossing by an individual who was not a member of the research team (i.e., a fellow pilgrim who was not a participant in the trial, a tour opera…			Y	PY	Yes. Intervention participants received masks and everybody were able to see if they were used.	Y	There was poor complicance: of the control group 24.7% used face masks daily and of the treatment only 14.3%. Of the control group 20.9 % reported not using a face mask and of the treatment group 43.7 % reported not using a face mask.	Y		N		Y	Appropriate analysis was used. The compliance might bias the estimate.	NA		High	High				Y		NA		NA		NA		Low
2022/01/27 16.12	6	LTL	6	Barasheed et al., 2014	Cluster-randomized trial	Control group	Influenza-like Illness	Face mask interention: 11 infected in treated, 25 uninfected in treated, 28 infected in control, 25 uninfected in control.	assignment to intervention (the 'intention-to-treat' effect)	NA	1	Journal article(s)	Y	PY		PY	Significant differences between the groups. There were differences in gender, more men in ‘control’ group. There were differences in ethnicities: more Middle eastern pilgrims in treatment group.	Some concerns	Some concerns	Significant differences between the groups. There were differences in gender, more men in ‘control’ group. There were differences in ethnicities: more Middle eastern pilgrims in treatment group.			Y	Y		PN	Mask use compliance was 76% in the treatment group and 12% in the control group.	NA		NA		Y		NA		Low	Low	_x000D_ Mask use compliance was 76% in the treatment group and 12% in the control group._x000D_ _x000D_ _x000D_ _x000D_			Y	1 pilgrim did not return his diary.	NA		NA		NA		Low
2022/01/25 12.39	7	LTL	7	Bundgaard et al., 2020	RCT (individual)	Control group	SARS-CoV-2	OR unadjusted 0.82 [0.54, 1.23]	assignment to intervention (the 'intention-to-treat' effect)	NA	1	Journal article(s)	Y	Y	Randomly assigned 1:1 to the mask or control group using a computer algorithm and were stratified by the 5 regions of Denmark.	N		Low	Low				Y	PY	Based on the lowest adherence reported in the mask group during follow-up, 46% of participants wore the mask as recommended, 47% predominantly as recommended, and 7% not as recommended.	PN		NA		NA		Y		NA		Low	Low				N	Loss to follow-up was 19%.	PY	Multiple imputations for missing data due to loss to follow-up was done.	NA		NA		Low
2022/01/27 16.40	8	LTL	8	Canini et al., 2010	Cluster-randomized trial	Control group	Influenza-like illness	OR adjusted 0.990 [0.510,1.930]	assignment to intervention (the 'intention-to-treat' effect)	NA	1	Journal article(s)	Y	Y		PN	There were more currently smokers in the intervention group. Control group had more household contacts.	Low	Low	_x000D_ There were more smokers in the intervention group. Control group had more household contacts.			Y	Y		PY	The intervention arm, the index patients reported an average use of_x000D_ 2.561.3 masks per day and a duration of use of 3.762.7 hours a day._x000D_ Authors report adherence of 66% households of the intervention arm with follow-up information, masks were worn more than 80% of the anticipated duration. Authors report that they did not identify any difference in adherence to mask use between house…	PN		NA		Y		NA		Some concerns	Some concerns	_x000D_ The intervention arm, the index patients reported an average use of 2.561.3 masks per day and a duration of use of 3.762.7 hours a day._x000D_ Authors report adherence of 66% households of the intervention arm with follow-up information, masks were worn more than 80% of the anticipated duration. Authors report that they did not identify any difference in adherence to mask use between hous…			Y	One household (2 contacts) with missing follow-up information was not included in the calculation.	NA		NA		NA		Low
2022/01/25 13.35	9	LTL	9	Cowling et al., 2008	Cluster-randomized trial	Control group	Clinically diagnosed influenza	OR 0.88 CI 95% (0.34, 2.27)	assignment to intervention (the 'intention-to-treat' effect)	NA	1	Journal article(s)	Y	Y		PY	After randomization 35% of the households declined any home visits or could not be contacted after numerous repeated attempts.	Some concerns	Some concerns	_x000D_ After randomization 35% of the households declined any home visits or could not be contacted after numerous repeated attempts.			Y	PY	Mask is an observable intervention for the wearer.	PY	Participants self-reported symptoms for the clinically diagnosed influenza.	PY	Adherence varied: 45% (21%) of index subjects (household contacts) in the face mask arm reported wearing a mask often or always during the follow-up period, compared to 30% (1%) and 28% (4%) in the control and hand hygiene arms, respectively.	PN		Y		NA		High	High	Mask is an observable intervention for the wearer. _x000D_ Participants self-reported symptoms for the clinically diagnosed influenza._x000D_ Adherence varied: 45% (21%) of index subjects (household contacts) in the face mask arm reported wearing a mask often or always during the follow-up period, compared to 30% (1%) and 28% (4%) in the control and hand hygiene arms, respectively._x000D_			N	After randomization 70 (35%) of the households declined any home visits or could not be contacted after numerous repeated attempts.	PN	Proportionally more of these dropouts were in households where the index was a young adult, whereas there were few dropouts when the index subject was a child. Dropout was higher in households of index subjects who had a negative result on the rapid influenza test (25/44, 57%) compared to those who had a positive result (45/154, 29%). Dropout was higher among the group randomized with a negative …	NI		NI		High
2022/01/25 13.49	10	LTL	10	Cowling et al., 2009	Cluster-randomized trial	Control group	ILI	Face mask intervention: OR adjusted 2.000 [0.570, 7.020], face mask and hand hygiene intervention: OR adjusted 2.000 [0.570, 7.020]	assignment to intervention (the 'intention-to-treat' effect)	NA	1	Journal article(s)	Y	Y		PY	After randomization 70 (35%) of the households declined any home visits or could not be contacted after numerous repeated attempts. Proportionally more dropouts were in households where the index was a young adult, whereas there were few dropouts when the index subject was a child. Dropout was higher in households of index subjects who had a negative result on the rapid influenza test (25/44, 57%…	Some concerns	Some concerns	_x000D_ After randomization 70 (35%) of the households_x000D_ declined any home visits or could not be contacted after numerous_x000D_ repeated attempts. Proportionally more dropouts were in_x000D_ households where the index was a young adult, whereas there were_x000D_ few dropouts when the index subject was a child. Dropout was_x000D_ higher in households of index subjects who had a negative res…			Y	PY		PY	26 % of contacts wore masks and 46 % of index patients wore a mask.	PY		NI		Y		NA		High	High	_x000D_ 26 % of contacts wore masks and 46 % of index patients wore a mask._x000D_ _x000D_ _x000D_ _x000D_			N	26 % of the intervention group did not participate. 16 % of the control group did not participate.	PY		NA		NA		Low
2022/01/25 17.14	11	LTL	11	Jacobs et al., 2009	RCT (individual)	Control group	URI (2-day total symptom score > 14)	Face mask intervention: 1 infected in treated, 16 uninfected in treated, 1 infected in control, 14 uninfected in control.	assignment to intervention (the 'intention-to-treat' effect)	NA	1	Journal article(s)	NI	NI	Authors report using block randomization. The allocation sequence is not documented in the paper.	PN	Control group had a higher share of children in household.	Some concerns	Some concerns				Y	PY	Face mask is a visible intervention.	N		NA		NA		Y		NA		Low	Low				Y	One subject in the no mask group dropped out after one week of data collection.	NA		NA		NA		Low
2022/01/25 14.23	12	LTL	12	Larson et al., 2012	Cluster-randomized trial	Control group	URI/ILI/influenza adjusted	Face mask intervention: OR adjusted 0.820 [0.700, 0.970], face mask and hand hygiene intervention: OR adjusted 0.82 [0.7, 0.97]	assignment to intervention (the 'intention-to-treat' effect)	NA	1	Journal article(s)	NI	NI	Article documents using block randomized. Sequence allocation was not documented.	PN	Some baseline differences were documented: ethnicity, occupation, education, number of hours spent outside of home per week.	Some concerns	Some concerns	Article documents using block randomized. Sequence allocation was not documented._x000D_ Some baseline differences were documented: ethnicity, occupation, education, number of hours spent outside of home per week.			Y	PY	Face mask is a visible intervention.	N	Reported compliance was: education 65.5, hand sanitizer 75.7, face mask and hand sanitizer 80.7	NA		NA		Y		NA		Low	Low	Face mask is a visible intervention._x000D_ Reported compliance was: education 65.5, hand sanitizer 75.7, face mask and hand sanitizer 80.7_x000D_ _x000D_ _x000D_ _x000D_			N	Dropout rate was 13%.	PY	Dropout rate was small.	NA		NA		Low
2022/01/25 17.12	13	LTL	13	MacIntyre et al., 2009	Cluster-randomized trial	Control group	ILI	Face mask intervention: 33 infected in treatment, 153 uninfected in treatement, 16 infected in control, 84 uninfected in control.	assignment to intervention (the 'intention-to-treat' effect)	NA	1	Journal article(s)	PY	Y	Author documents that secure computerized randomization process was used. Paper does not document if allocation sequence was random.	PN	There were some baseline differences: P2 mask group had smaller share of smokers than control or surgical mask group, in the P2 mask group a smaller share of children attends childcare.	Low	Low	Author documents that secure computerized randomization process was used. Paper does not document if allocation sequence was random._x000D_ There were some baseline differences: P2 mask group had smaller share of smokers than control or surgical mask group, in the P2 mask group a smaller share of children attends childcare.			Y	PN	Mask is a visible intervention.	PY	A total of 43 index cases in the control arm also used a mask during the study period (at least 1 hour per day) and 7 index cases in the masks arm did not use a mask at all suggesting concernes due to non-adherence.	PY		Y		Y		NA		Some concerns	Some concerns				Y		NA		NA		NA		Low
2022/02/09 16.44	15	LTL	15	MacIntyre et al., 2015	Cluster-randomized trial	Control group	ILI	Face mask intervention: 14 infected in treatment group, 1135 uninfected in treatment group, 3 infected in control group, 455 uninfected in control group.	assignment to intervention (the 'intention-to-treat' effect)	NA	1	Journal article(s)	Y	Y		N		Low	Low				Y	PY		PN	Compliance was in the cloth mask arm 57% and medical mask arm 57%. Compliance in control group 24 %.	NA		NA		Y		NA		Low	Low				Y		NA		NA		NA		Low
2022/02/09 16.43	16	LTL	16	MacIntyre et al., 2016	Cluster-randomized trial	Control group	ILI	Face mask intervention: 1 infected in treatment group, 301 uninfected in treatment group, 3 infected in control group, 292 uninfected in control group.	assignment to intervention (the 'intention-to-treat' effect)	NA	1	Journal article(s); Personal communication with the sponsor	Y	PY		N		Low	Low				Y	PY		PY	Low compliance: participants in the mask arm used a mask for 4.4 hours, while participants in the control arm used a mask for 1.4 hours.	PY		N		Y		NA		High	Some concerns	_x000D_ Low compliance: participants in the mask arm used a mask for 4.4 hours, while participants in the control arm used a mask for 1.4 hours. _x000D_ _x000D_ _x000D_ _x000D_			Y		NA		NA		NA		Low
2022/01/25 18.15	17	LTL	17	Simmerman et al., 2011	Cluster-randomized trial	Control group	ILI	Face mask intervention: OR adjusted 2.15 [1.27,3.62], face mask and hand hygiene intervention: OR adjusted 2.15 [1.27,3.62]	assignment to intervention (the 'intention-to-treat' effect)	NA	1	Journal article(s)	NI	Y	Authors provide information about the block randomization but not about sequence randomization.	N	Control group had a slightly higher share of children <2 and and smaller share of children between 2 and 3.	Low	Low	Authors provide information about the block randomization but not about sequence randomization._x000D_ Control group had a higher share of children <2 and and smaller share of children between 2 and 3.			Y	Y	Face mask is a visible intervention.	Y	Poor adherence to the interventions, especially among index cases and their younger siblings.	PY		N		Y		NA		High	High				Y		NA		NA		NA		Low
2022/01/27 16.57	18	LTL	18	Suess et al., 2012	Cluster-randomized trial	Control group	ILI	Face mask intervention: OR adjusted 0.550 [0.220, 1.400], face mask and hand hygiene intervention: OR adjusted 0.500 [0.160, 1.580]	assignment to intervention (the 'intention-to-treat' effect)	NA	1	Journal article(s)	Y	Y		PN	Potentially a longer time period from symptom onset to randomization in for the intervention group.	Low	Low	_x000D_ Potentially a longer time period from symptom onset to randomization in for the intervention group.			Y	Y		N	With the exception of MH index cases in 2010/11 adherence was good for adults and children, contacts and index cases.	NA		NA		Y		NA		Low	Low				Y		NA		NA		NA		Low
2022/02/10 16.16	20	LTL	20	Aelami et al., 2015	RCT (individual)	Control group	ILI defined by the the presence of at least two of the following: fever, cough, and sore throat	Face mask intervention: 159 infected in treatment, 147 uninfected in treatment, 198 infected in control, 160 uninfected in control. Face mask and hand hygiene intervention: 159 infected in treated, 147 uninfected in treated, 198 infected in control, 160 uninfected in control.	assignment to intervention (the 'intention-to-treat' effect)	NA	1	Journal article(s)	PY	Y	Randomization method was not descrbed.	NI	Do data for the evaluation of the baseline differences was not provided.	Low	Some concerns				Y	PN	Face mask is a visible intervention._x000D_ _x000D_ Questionnaires including demographic and clinical information were distributed among trained physicians before departure.	NI		NA		NA		Y		NA		Some concerns	Some concerns				NI		PN		NI	No report on if any of the enrolled participants dropped.	N		Some concerns
[truncated: 35 more columns]

## Sheet: Print_format (PP)
Unique ID		Study ID		Assessor
Ref or Label		Aim	adhering to intervention (the 'per-protocol' effect)	The effect of adhering to intervention…
Experimental		Comparator		Source
Outcome		Results		Weight
Domain	Signalling question			Response	Comments
Bias arising from the randomization process	1.1 Was the allocation sequence random?
	1.2 Was the allocation sequence concealed until participants were enrolled and assigned to interventions?
	1.3 Did baseline differences between intervention groups suggest a problem with the randomization process?
	Risk of bias judgement
Bias due to deviations from intended interventions	2.1 Were participants aware of their assigned intervention during the trial?
	2.2 Were carers and people delivering the interventions aware of participants' assigned intervention during the trial?
	2.3. [If applicable:] If Y/PY/NI to 2.1 or 2.2: Were important non-protocol interventions balanced across intervention groups?
	2.4. [If applicable:] Were there failures in implementing the intervention that could have affected the outcome?
	2.5. [If applicable:] Was there non-adherence to the assigned intervention regimen that could have affected participants’ outcomes?
	2.6. If N/PN/NI to 2.3, or Y/PY/NI to 2.4 or 2.5: Was an appropriate analysis used to estimate the effect of adhering to the intervention?
	Risk of bias judgement
Bias due to missing outcome data	3.1 Were data for this outcome available for all, or nearly all, participants randomized?
	3.2 If N/PN/NI to 3.1: Is there evidence that result was not biased by missing outcome data?
	3.3 If N/PN to 3.2: Could missingness in the outcome depend on its true value?
	3.4 If Y/PY/NI to 3.3: Is it likely that missingness in the outcome depended on its true value?
	Risk of bias judgement
Bias in measurement of the outcome	4.1 Was the method of measuring the outcome inappropriate?
	4.2 Could measurement or ascertainment of the outcome have differed between intervention groups?
	4.3 Were outcome assessors aware of the intervention received by study participants?
	4.4 If Y/PY/NI to 4.3: Could assessment of the outcome have been influenced by knowledge of intervention received?
	4.5 If Y/PY/NI to 4.4: Is it likely that assessment of the outcome was influenced by knowledge of intervention received?
	Risk of bias judgement
Bias in selection of the reported result	5.1 Were the data that produced this result analysed in accordance with a pre-specified analysis plan that was finalized before unblinded outcome data were available for analysis?
	5.2 ... multiple eligible outcome measurements (e.g. scales, definitions, time points) within the outcome domain?
	5.3 ... multiple eligible analyses of the data?
	Risk of bias judgement
Overall bias	Risk of bias judgement

## Sheet: Print_format (ITT)
Unique ID		Study ID		Assessor
Ref or Label		Aim	assignment to intervention (the 'intention-to-treat' effect)
Experimental		Comparator		Source
Outcome		Results		Weight
Domain	Signalling question			Response	Comments
Bias arising from the randomization process	1.1 Was the allocation sequence random?
	1.2 Was the allocation sequence concealed until participants were enrolled and assigned to interventions?
	1.3 Did baseline differences between intervention groups suggest a problem with the randomization process?
	Risk of bias judgement
Bias due to deviations from intended interventions	2.1.Were participants aware of their assigned intervention during the trial?
	2.2.Were carers and people delivering the interventions aware of participants' assigned intervention during the trial?
	2.3. If Y/PY/NI to 2.1 or 2.2: Were there deviations from the intended intervention that arose because of the experimental context?
	2.4 If Y/PY to 2.3: Were these deviations likely to have affected the outcome?
	2.5. If Y/PY/NI to 2.4: Were these deviations from intended intervention balanced between groups?
	2.6 Was an appropriate analysis used to estimate the effect of assignment to intervention?
	2.7 If N/PN/NI to 2.6: Was there potential for a substantial impact (on the result) of the failure to analyse participants in the group to which they were randomized?
	Risk of bias judgement
Bias due to missing outcome data	3.1 Were data for this outcome available for all, or nearly all, participants randomized?
	3.2 If N/PN/NI to 3.1: Is there evidence that result was not biased by missing outcome data?
	3.3 If N/PN to 3.2: Could missingness in the outcome depend on its true value?
	3.4 If Y/PY/NI to 3.3: Is it likely that missingness in the outcome depended on its true value?
	Risk of bias judgement
Bias in measurement of the outcome	4.1 Was the method of measuring the outcome inappropriate?
	4.2 Could measurement or ascertainment of the outcome have differed between intervention groups?
	4.3 Were outcome assessors aware of the intervention received by study participants?
	4.4 If Y/PY/NI to 4.3: Could assessment of the outcome have been influenced by knowledge of intervention received?
	4.5 If Y/PY/NI to 4.4: Is it likely that assessment of the outcome was influenced by knowledge of intervention received?
	Risk of bias judgement
Bias in selection of the reported result	5.1 Were the data that produced this result analysed in accordance with a pre-specified analysis plan that was finalized before unblinded outcome data were available for analysis?
	5.2 ... multiple eligible outcome measurements (e.g. scales, definitions, time points) within the outcome domain?
	5.3 ... multiple eligible analyses of the data?
	Risk of bias judgement
Overall bias	Risk of bias judgement

## Sheet: Function Tab
	Journal article(s)	NA	Yes		1.1 Was the allocation sequence random?		2.1 Were participants aware of their assigned intervention during the trial?	2.1 Were participants aware of their assigned intervention during the trial?		3.1 Were data for this outcome available for all, or nearly all, participants randomized?	Individually Randomized, Parallel Group Trials	4.1 Was the method of measuring the outcome inappropriate?	assignment to intervention (the 'intention-to-treat' effect)	5.1 Were the data that produced this result analysed in accordance with a pre-specified analysis plan that was finalized before unblinded outcome data were available for analysis?				occurance of non-protocol interventions
NA	Trial protocol	Favours experimental	No (Please include reasons in the note)	Y	1.2 Was the allocation sequence concealed until participants were enrolled and assigned to interventions?	Low	2.2 Were carers and people delivering the interventions aware of participants' assigned intervention during the trial?	2.2 Were carers and people delivering the interventions aware of participants' assigned intervention during the trial?		3.2 If N/PN/NI to 3.1: Is there evidence that the result was not biased by missing outcome data?		4.2 Could measurement or ascertainment of the outcome have differed between intervention groups?	adhering to intervention (the 'per-protocol' effect)	5.2 ... multiple eligible outcome measurements (e.g. scales, definitions, time points) within the outcome domain?				failures in implementing the intervention that could have affected the outcome
Y	Statistical analysis plan (SAP)	Favours comparator		PY	1.3 Did baseline differences between intervention groups suggest a problem with the randomization process?	High	2.3 [If applicable:] If Y/PY/NI to 2.1 or 2.2: Were important nonprotocol interventions balanced across intervention groups?	2.3 If Y/PY/NI to 2.1 or 2.2: Were there deviations from the intended intervention that arose because of the trial context?		3.3 If N/PN to 3.2: Could missingness in the outcome depend on its true value?		4.3 If N/PN/NI to 4.1 and 4.2: Were outcome assessors aware of the intervention received by study participants?		5.3 ... multiple eligible analyses of the data?				non-adherence to their assigned intervention by trial participants
PY	Non-commercial trial registry record (e.g. ClinicalTrials.gov record)	Towards null		PN		Some concerns	2.4 [If applicable:] Were there failures in implementing the intervention that could have affected the outcome?	2.4 If Y/PY to 2.3: Were these deviations likely to have affected the outcome?		3.4 If Y/PY/NI to 3.3: Is it likely that missingness in the outcome depended on its true value?		4.4 If Y/PY/NI to 4.3: Could assessment of the outcome have been influenced by knowledge of intervention received?
PN	Company-owned trial registry record (e.g. GSK Clinical Study Register record)	Away from null		N			2.5 [If applicable:] Was there non-adherence to the assigned intervention regimen that could have affected participants’ outcomes?	2.5. If Y/PY/NI to 2.4: Were these deviations from intended intervention balanced between groups?				4.5 If Y/PY/NI to 4.4: Is it likely that assessment of the outcome was influenced by knowledge of intervention received?
N	“Grey literature” (e.g. unpublished thesis)	Unpredictable		NI			2.6 If N/PN/NI to 2.3, or Y/PY/NI to 2.4 or 2.5: Was an appropriate analysis used to estimate the effect of adhering to the intervention?	2.6 Was an appropriate analysis used to estimate the effect of assignment to intervention?
NI	Conference abstract(s) about the trial							2.7 If N/PN/NI to 2.6: Was there potential for a substantial impact (on the result) of the failure to analyse participants in the group to which they were randomized?
	Regulatory document (e.g. Clinical Study Report, Drug Approval Package)
	Research ethics application
	Grant database summary (e.g. NIH RePORTER, Research Councils UK Gateway to Research)
	Personal communication with trialist
	Personal communication with the sponsor
