# Supplementary material for: Correction: Face masks to prevent transmission of respiratory infections: Systematic review and meta-analysis of randomized controlled trials on face mask use
Source: PLoS One. 2025 Mar 4;20(3):e0320226. doi: 10.1371/journal.pone.0320226 (PMC11878934; doi:10.1371/journal.pone.0320226)
Supplement: S6 Correction — (XLSX) [file pone.0320226.s006.xlsx]

## Sheet: Sheet1
Title	First author / trial / identifier	Reason for exclusion
Household Influenza Transmission Study	NCT01251679 2010	Duplicate
The Respiratory Protection Effectiveness Clinical Trial	NCT01249625 2010	Duplicate
Intervention Study of Face Mask and Hand Sanitizer to Reduce Influenza Transmission	NCT00490633 2007	Duplicate
A Randomised Controlled Trial of Face Masks and Hand Hygiene in Reducing Influenza Transmission in Households	NCT00425893 2007	Duplicate
A cluster-randomised controlled trial to test the efficacy of facemasks in preventing respiratory viral infection among Hajj pilgrims	Wang 2015	Duplicate
The first randomised, controlled clinical trial of surgical masks compared to fit-tested and non-fit tested N95 masks in the prevention of respiratory virus infection in hospital health care workers in Beijing, China	ACTRN12609000257268 2009	Duplicate
Efficacy of face masks and respirators in preventing upper respiratory tract bacterial colonization and co-infection in hospital healthcare workers	MacIntyre C.R., et al., 2014	No control group
A cluster randomized clinical trial comparing fit-tested and non-fit-tested N95 respirators to medical masks to prevent respiratory virus infection in health care workers.	MacIntyre C.R., et al., 2011	No control group
Airborne Preventive Measures to Reduce New TB Infections in Household Contacts	NCT04938596 2021	No results, study is ongoing
Stopping Upper Respiratory Infections and Flu in the Family: The Stuffy Trial	NCT00448981 2007	No results, study is ongoing and Wrong study design by the only publication.
Face masks for the prevention of COVID-19 - Rationale and design of the randomised controlled trial DANMASK-19	Bundgaard 2020	Study is a protocol
A Randomized, Controlled, Unblinded, Clinical Trial of the Acceptability and Efficacy of Non-Pharmaceutical Methods in Preventing Spread of Influenza Within the Family	NCT00410176 2006	Unknown status and no results posted
Effect of a Community-Driven Water, Sanitation, and Hygiene Program on Covid-19 knowledge, behavior, and health: A Randomized Control Trial in the Democratic Republic of Congo	PACTR202102616421588 2021	Wrong outcomes
Comparison of effects of N95 respirators and surgical masks to physiological and psychological health among healthcare workers: A randomized controlled trial	Su 2021	Wrong outcomes
Facemasks and intensified hand hygiene in a German household trial during the 2009/2010 influenza A(H1N1) pandemic: Adherence and tolerability in children and adults	Suess 2011	Wrong outcomes
Compliance with the Use of Medical and Cloth Masks Among Healthcare Workers in Vietnam	Chughtai 2016	Wrong outcomes
Prevention of SARS-CoV-2 transmission during a large, live, indoor gathering (SPRING): a non-inferiority, randomised, controlled trial	Delaugerre 2022	Wrong study design
The efficacy of medical masks and respirators against respiratory infection in healthcare workers	MacIntyre 2017	Wrong study design
Risk factors for healthcare personnel infection with endemic coronaviruses (HKU1, OC43, NL63, 229E): Results from the Respiratory Protection Effectiveness clinical Trial (RESPECT)	Cummings 2021	Wrong study design
Facemasks for the prevention of infection in healthcare and community settings	Maclntyre 2015	Wrong study design
Clinical Efficiency of Surgical Masks and Filtering Face-piece 2 Masks	NCT04823351 2021	Wrong study design
N95 respirators vs medical masks for preventing influenza among health care personnel: A randomized clinical trial	Radonovich 2019	Wrong study design
The Respiratory Protection Effectiveness Clinical Trial (ResPECT): a cluster-randomized comparison of respirator and medical mask effectiveness against respiratory infections in healthcare personnel	Radonovich 2016	Wrong study design
Effectiveness and cost-effectiveness of four different strategies for SARS-CoV-2 surveillance in the general population (CoV-Surv Study): a structured summary of a study protocol for a cluster-randomised, two-factorial controlled trial	Deckert 2021	Wrong study design
A Randomised, controlled trial of mask use in control of respiratory virus transmission in Health Care Workers	ACTRN12607000314426 2007	Wrong study design
Hand hygiene and face mask use within 36 hours of index patient symptom onset reduces flu transmission to household contacts	MacIntyre 2010	Wrong study design
A randomized clinical trial of three options for N95 respirators and medical masks in health workers	MacIntyre 2013	Wrong study design
Results of the respiratory protection effectiveness clinical trial (respect)	Radonovich 2018	Wrong study design
Prevention of influenza at hajj: Applications for mass gatherings	Haworth 2013	Wrong study design
Herd protection effect of N95 respirators in healthcare workers	Chen 2017	Wrong study design
Respiratory Protection Effect of Ear-loop-type KF94 Masks according to the Wearing Method in COVID-19 Pandemic: a Randomized, Open-label Study	Yang 2021	Wrong study design
