# Supplementary material for: Correction: Face masks to prevent transmission of respiratory infections: Systematic review and meta-analysis of randomized controlled trials on face mask use
Source: PLoS One. 2025 Mar 4;20(3):e0320226. doi: 10.1371/journal.pone.0320226 (PMC11878934; doi:10.1371/journal.pone.0320226)
Supplement: S7 Correction — Stata program code underlying the meta-regression in S2 Table. (ZIP) [file pone.0320226.s007.zip]

Archive with 4 entries (2 files):
- Facemasks_Stata/Data/
- Facemasks_Stata/Data/Maskmeta_data.xlsx
- Facemasks_Stata/Meta-analysis_masks_PLOS.do
- Facemasks_Stata/Output/
