# Supplementary material for: Correction: Face masks to prevent transmission of respiratory infections: Systematic review and meta-analysis of randomized controlled trials on face mask use
Source: PLoS One. 2025 Mar 4;20(3):e0320226. doi: 10.1371/journal.pone.0320226 (PMC11878934; doi:10.1371/journal.pone.0320226)
Supplement: S7 Correction — Stata program code underlying the meta-regression in S2 Table. (ZIP) [file pone.0320226.s007.zip › Facemasks_Stata/Data/Maskmeta_data.xlsx]

## Sheet: Variable_descriptions
Variable name	Description
Article	Publication where data has been retreived
Mask_group_infected	Number of infected in the intervention arm
Mask_group_uninfected	Number of uninfected in the intervention arm
Note: In sheet Data_facemask_intervention, the total number of individuals in a mask intervention can include the number of individuals from both hand hygiene and face mask and face mask only arm.
Note: In sheet Data_facemask_hand_hygiene_intervention, the total number of individuals in a mask intervention includes only the number of individuals the hand hygiene and face mask arm.
Control_infected	Number of infected in the control arm
Control_uninfected	Number of uninfected in the control arm
Mask_group_total	Total number of individuals in the intervention arm
Control_total	Total number of individuals in the control arm
OR	Odds ratio, adjusted for baseline characteristics if adjusted value was available in the publication. If adjusted value was not available, the OR is being calculated using the raw numbers (Number of infected in the intervention arm, Number of uninfected in the intervention arm, Number of infected in the control arm, Number of uninfected in the control arm),
ORlower	Lower 95% confidence interval for Odds ratio
ORupper	Upper 95% confidence interval for Odds ratio
Adjustment	Was odds ratio adjusted ("yes") or not ("No")
Adjusted for	Confouders to which estimates were adjusted for
Adults_only	Does study contain adults only (cut off 15 years) and if secondary attack rates are computed in adult only population. Yes if adults only, no if population also includes children, N/A if the study does not report this.
Adults and children	If study contained both adults and children
Adults only	Does study contain adults only (cut off 15 years) and if secondary attack rates are computed in adult only population. Yes if adults only, no if population also includes children, N/A if the study does not report this.
Population	In which population the study was conducted (general populaton, pilgrimage, university residents, households, hospitals)
Setting	If the study was conducted in a community setting or non-community setting
Non-compliance_in_treatment	Yes, if the authors report that there was non-compliance in the treatment arm. No if the authors report that there was no non-compliance in the treatment arm. N/A if the study does not report this.
Controls_Used_Mask	Did over 20% of individuals in the control group use masks during the study
Includes_Source_Control	Do the authors report source control values, or condact randomization in clusters that capture source control
RR	Risk ratio computed using the raw values using variables Mask_group_infected, Control_infected, Mask_group total, Control_total
lnRR	log transformed risk ratio (RR)
lnRRse	standard error of log transformed risk ratio (RR)

## Sheet: Data_facemask_intervention
reference number	Article	Mask_group_infected	Mask_group_uninfected	Control_infected	Control_uninfected	Mask_group_total	Control_total	OR	ORlower	ORupper	Adjustment	Adjusted for	Adults_only	Adults and children	Population	Setting	Non-compliance_in_treatment	Controls_Used_Mask	Includes_Source_Control	RR	lnRR	lnRRse
35	Abaluck et al., 2021	13307	165015	13853	150008	178322	163861	0.908274	0.828927	0.995216	Adjusted	Controlling for fixed effects for each pair of control-treatment villages. In the tables, we report results with and without additional controls for baseline symptoms and mask-wearing rates.	Yes	No	General population	Community setting	Yes	No	Yes	0.882688	-0.124784	0.0116458
14	Abdin et al., 2005							0.97	0.73	1.28	Unadjusted		Yes	No	Pilgrimage	Community setting	NA	Yes	Yes
39	Aelami et al., 2015	159	147	198	160	306	358	0.874047	0.643562	1.18708	Unadjusted	.	NA	NA	Pilgrimage	Community setting	NA	NA	NA	0.939493	-0.0624149	0.0726536
15	Aiello et al., 2010	191	472	177	310	663	487	0.708728	0.552126	0.909749	Unadjusted	.	Yes	No	University residents	Community setting	NA	NA	Yes	0.792639	-0.232387	0.0855782
16	Aiello et al., 2012	77	664	51	319	741	370	0.725343	0.496921	1.05876	Unadjusted	.	Yes	No	University residents	Community setting	No	No	Yes	0.753883	-0.282518	0.168946
17	Alfelali et al., 2020	354	2845	322	2817	3199	3139	1.08856	0.927909	1.27702	Unadjusted	.	Yes	No	Pilgrimage	Community setting	Yes	Yes	Yes	1.07876	0.0758114	0.0727961
26	Barasheed et al., 2014	11	25	28	25	36	53	0.392857	0.161178	0.957553	Unadjusted	.	Yes	No	Pilgrimage	Community setting	No	Yes	No	0.578373	-0.547536	0.282803
18	Bundgaard et al., 2020	42	2350	53	2417	2392	2470	0.815046	0.541518	1.22674	Unadjusted	.	Yes	No	General population	Community setting	No	No	No	0.818294	-0.200534	0.204584
27	Canini et al., 2010	24	124	25	133	148	158	0.99	0.51	1.93	Adjusted	Covariates not specified: "multivariate-adjusted association between the intervention and the outcomes"	No	Yes	Household	Non-community setting	No	No	Yes	1.02486	0.0245608	0.261879
19	Cowling et al., 2008	5	56	8	197	61	205	2	0.57	7.02	Adjusted	adjusted for age, sex, influenza vaccination history and the age and sex of the corresponding index subject	No	Yes	Household	Non-community setting	Yes	Yes	Yes	2.10041	0.742132	0.551116
20	Cowling et al., 2009	18	240	14	265	258	279	1.68	0.68	4.15	Adjusted	adjusted for age, sex, and vaccination history of the concat, and age, sex and antiviral use of the index patience.	No	Yes	Household	Non-community setting	Yes	Yes	Yes	1.39037	0.329567	0.345722
28	Jacobs et et al., 2009	1	16	1	14	17	15	0.875	0.0499519	15.3272	Unadjusted	.	Yes	No	Hospitals	Non-community setting	No	No	No	0.882353	-0.125163	1.36913
21	Larson et al., 2010	575	363	457	447	938	904	0.82	0.7	0.97	Adjusted	Vaccination status, gender, age, place of birth (in or outside the U.S.), education level, number of hours spent outside the home per week (,10, 11–20, 21–40, .40), occupation (homemaker or unemployed vs. other employment), chronic respiratory illness such as asthma (yes/no), number of children in household, level of compliance with symptom reporting ($75% or ,75% of time), season (winter/ summer…	No	Yes	Household	Non-community setting	Yes	No	Yes	1.2126	0.192766	0.041893
22	MacIntyre et al., 2009	33	153	16	84	186	100	1.13235	0.588943	2.17716	Unadjusted	.	No	Yes	Household	Non-community setting	Yes	N/A	No	1.10887	0.103342	0.278257
30	MacIntyre et al., 2015	14	1135	3	455	1149	458	1.87078	0.535075	6.54079	Unadjusted	.	Yes	No	Hospitals	Non-community setting	No	Yes	No	1.86017	0.620667	0.633805
23	MacIntyre et al., 2016	1	301	3	292	302	295	0.323367	0.0334434	3.12665	Unadjusted	.	No	Yes	Household	Non-community setting	No	Yes	Yes	0.325607	-1.12206	1.1518
25	Simmerman et al., 2011	51	240	26	276	291	302	2.15	1.27	3.62	Adjusted	Within-household correlation.	No	Yes	Household	Non-community setting	Yes	Yes	Yes	2.03569	0.710833	0.226543
24	Suess et al., 2012	12	124	14	68	136	82	0.55	0.22	1.4	Adjusted	age, sex, timely therapy of the index person, vaccination of household contacts, time spent at home	No	Yes	Household	Non-community setting	Yes	No	Yes	0.516807	-0.660086	0.367714

## Sheet: Data_facemask_hand_hygiene_inte
Article	Intervention	Mask_infected	Mask_uninfected	Mask_total	Control_infected	Control_uninfected	Control_total	RR	lnRR	lnRRse	OR	ORlower	ORupper	Adjustment
Suess et al., 2012	FMHH	6	61	67	14	68	82	0.52452	-0.645271	0.45932	0.5	0.16	1.58	Adjusted
Simmerman et al., 2011	FMHH	51	240	291	26	276	302	2.03569	0.710833	0.226543	2.15	1.27	3.62	Adjusted
Larson et al., 2010	FMHH	575	363	938	457	447	904	1.2126	0.192766	0.041893	0.82	0.7	0.97	Adjusted
Cowling et al., 2009	FMHH	18	240	258	14	265	279	1.39037	0.329567	0.345722	2	0.57	7.02	Adjusted
Aiello et al., 2012	FMHH	31	318	349	51	319	370	0.644418	-0.439407	0.215169	0.609755	0.3801	0.978165	Unadjusted
Aiello et al., 2010	FMHH	92	224	316	177	310	487	0.801044	-0.221839	0.106308	0.71933	0.530254	0.975826	Unadjusted
Aelami et al,. 2015	FMHH	159	147	306	198	160	358	0.939493	-0.0624149	0.0726536	0.874047	0.643562	1.18708	Unadjusted
