# Supplementary material for: Correction: Face masks to prevent transmission of respiratory infections: Systematic review and meta-analysis of randomized controlled trials on face mask use
Source: PLoS One. 2025 Mar 4;20(3):e0320226. doi: 10.1371/journal.pone.0320226 (PMC11878934; doi:10.1371/journal.pone.0320226)
Supplement: S7 Correction — Stata program code underlying the meta-regression in S2 Table. (ZIP) [file pone.0320226.s007.zip › Facemasks_Stata/Meta-analysis_masks_PLOS.do]

/* ************************************************************************************************************************ */
/* * Project title: Face masks to prevent transmission of respiratory infections ****************************************** */
/* *  ********************************************************************************************************************* */

/* * Data construction ********************************* */
clear all
clear matrix
set seed 2038947
/*** START-UP OPTIONS ***/ 
program drop _all /* CLEARS USER DEFINED PROGS */
macro drop _all /* CLEARS TEMP VARS */
matrix drop _all /* CLEARS MATRICES */
set more off /* NO BREAKS IN COMMAND FILE */
set type double /* SETS DEFAULT VARIABLE STORAGE TYPE */
set logtype text /* CHANGES LOG FILE TYPE TO ASCII */
capture log close /* FORCES TO CLOSE ANY OPEN LOG FILE */


/* PRELIMNS (change the global path to match with your own setting)*/
global path "FOO"
global datafolder "$path\Data"
global output  "$path\Output"


/**IMPORT DATA ***/
import excel "$datafolder\Maskmeta_data.xlsx",  sheet("Data_facemask_intervention") cellrange(A1:X19) firstrow clear

/** PREPARING DATA **/ 

log using "$path\Output\log", text replace

* ANALYSIS USING UNADJUSTED RISK RATIO ESTIMATES 

* SET META VARIABLES
meta set lnRR lnRRse, random(dlaird) studylabel(Article)


* Create Figure 3 
meta forestplot , /// 
esrefline(lcolor(green)) ///
xlabel(0.2 1.6) insidemarker ///
nullrefline(favorsleft("Favors masks") ///
favorsright("Favors no masks ")) ///
eform xscale(range(.2 2)) xlabel(#4) ///
columnopts(_esci, format(%7.4f)) 
graph export "$output\forestplot_all_RR.pdf", as(pdf) replace

* Leave one out analysis using risk ratio estimates ****** 
meta forestplot, leaveoneout
graph export "$output\leaveoneout_RR_all.pdf", as(pdf) replace


* Subgroup analyses 
* Community setting
meta forestplot if Setting == "Community setting", /// 
esrefline(lcolor(green)) ///
xlabel(0.2 1.6) insidemarker ///
nullrefline(favorsleft("Favors masks") ///
favorsright("Favors no masks ")) ///
eform xscale(range(.2 2)) xlabel(#4) ///
columnopts(_esci, format(%7.4f)) 
graph export "$output\forestplot_RR_community.pdf", as(pdf) replace

* Non-community
meta forestplot if  Setting == "Non-community setting", /// 
esrefline(lcolor(green)) ///
xlabel(0.2 1.6) insidemarker ///
nullrefline(favorsleft("Favors masks") ///
favorsright("Favors no masks ")) ///
eform xscale(range(.2 2)) xlabel(#4) ///
columnopts(_esci, format(%7.4f)) 
graph export "$output\forestplot_RR_noncommunity.pdf", as(pdf) replace

* Only adult individuals
meta forestplot if Adults_only == "Yes", /// 
esrefline(lcolor(green)) ///
xlabel(0.2 1.6) insidemarker ///
nullrefline(favorsleft("Favors masks") ///
favorsright("Favors no masks ")) ///
eform xscale(range(.2 2)) xlabel(#4) ///
columnopts(_esci, format(%7.4f)) 
graph export "$output\forestplot_RR_adults.pdf", as(pdf) replace

* Different aged individuals
meta forestplot if Adults_only == "No", /// 
esrefline(lcolor(green)) ///
xlabel(0.2 1.6) insidemarker ///
nullrefline(favorsleft("Favors masks") ///
favorsright("Favors no masks ")) ///
eform xscale(range(.2 2)) xlabel(#4) ///
columnopts(_esci, format(%7.4f)) 
graph export "$output\forestplot_RR_diffage.pdf", as(pdf) replace

* Hospital setting 
meta forestplot if Population == "Hospitals", /// 
esrefline(lcolor(green)) ///
xlabel(0.2 1.6) insidemarker ///
nullrefline(favorsleft("Favors masks") ///
favorsright("Favors no masks ")) ///
eform xscale(range(.2 2)) xlabel(#4) ///
columnopts(_esci, format(%7.4f)) 
graph export "$output\forestplot_RR_hospital.pdf", as(pdf) replace

* Household setting
meta forestplot if Population == "Household", /// 
esrefline(lcolor(green)) ///
xlabel(0.2 1.6) insidemarker ///
nullrefline(favorsleft("Favors masks") ///
favorsright("Favors no masks ")) ///
eform xscale(range(.2 2)) xlabel(#4) ///
columnopts(_esci, format(%7.4f)) 
graph export "$output\forestplot_RR_household.pdf", as(pdf) replace

* Source control
meta forestplot if Includes_Source_Control == "Yes", /// 
esrefline(lcolor(green)) ///
xlabel(0.2 1.6) insidemarker ///
nullrefline(favorsleft("Favors masks") ///
favorsright("Favors no masks ")) ///
eform xscale(range(.2 2)) xlabel(#4) ///
columnopts(_esci, format(%7.4f)) 
graph export "$output\forestplot_RR_incsourcecontrol.pdf", as(pdf) replace


* ANALYSES USING ADJUSTED ODDS RATIO ESTIMATES 

* SET META VARIABLES
gen double log_or = log(OR)
gen double log_or_ll = log(ORlower)
gen double log_or_ul = log(ORupper)
list log_or log_or_ll log_or_ul
*

meta set log_or log_or_ll log_or_ul, level(95)  random(dlaird)  studylabel(Article) civartolerance(1e-2)

* Create Figure 4 
meta forestplot , /// 
esrefline(lcolor(green)) ///
xlabel(0.2 1.6) insidemarker ///
nullrefline(favorsleft("Favors masks") ///
favorsright("Favors no masks ")) ///
eform xscale(range(.2 2)) xlabel(#4) ///
columnopts(_esci, format(%7.4f)) 
graph export "$output\forestplot_all_OR.pdf", as(pdf) replace

* Leave one out analysis using odds ratio estimates ****** 
meta forestplot, leaveoneout
graph export "$output\leaveoneout_OR.pdf", as(pdf) replace


* Subgroup analyses 
* Community setting
meta forestplot if Setting == "Community setting", /// 
esrefline(lcolor(green)) ///
xlabel(0.2 1.6) insidemarker ///
nullrefline(favorsleft("Favors masks") ///
favorsright("Favors no masks ")) ///
eform xscale(range(.2 2)) xlabel(#4) ///
columnopts(_esci, format(%7.4f)) 
graph export "$output\forestplot_OR_community.pdf", as(pdf) replace

* Non-community setting
meta forestplot if Setting == "Non-community setting", /// 
esrefline(lcolor(green)) ///
xlabel(0.2 1.6) insidemarker ///
nullrefline(favorsleft("Favors masks") ///
favorsright("Favors no masks ")) ///
eform xscale(range(.2 2)) xlabel(#4) ///
columnopts(_esci, format(%7.4f)) 
graph export "$output\forestplot_OR_noncommunity.pdf", as(pdf) replace

* Only adult individuals
meta forestplot if Adults_only == "Yes", /// 
esrefline(lcolor(green)) ///
xlabel(0.2 1.6) insidemarker ///
nullrefline(favorsleft("Favors masks") ///
favorsright("Favors no masks ")) ///
eform xscale(range(.2 2)) xlabel(#4) ///
columnopts(_esci, format(%7.4f)) 
graph export "$output\forestplot_OR_adults.pdf", as(pdf) replace

* Different aged individuals
meta forestplot if Adults_only == "No", /// 
esrefline(lcolor(green)) ///
xlabel(0.2 1.6) insidemarker ///
nullrefline(favorsleft("Favors masks") ///
favorsright("Favors no masks ")) ///
eform xscale(range(.2 2)) xlabel(#4) ///
columnopts(_esci, format(%7.4f)) 
graph export "$output\forestplot_OR_diffage.pdf", as(pdf) replace

* Hospital setting 
meta forestplot if Population == "Hospitals", /// 
esrefline(lcolor(green)) ///
xlabel(0.2 1.6) insidemarker ///
nullrefline(favorsleft("Favors masks") ///
favorsright("Favors no masks ")) ///
eform xscale(range(.2 2)) xlabel(#4) ///
columnopts(_esci, format(%7.4f)) 
graph export "$output\forestplot_OR_hospital.pdf", as(pdf) replace

* Household setting
meta forestplot if Population == "Household", /// 
esrefline(lcolor(green)) ///
xlabel(0.2 1.6) insidemarker ///
nullrefline(favorsleft("Favors masks") ///
favorsright("Favors no masks ")) ///
eform xscale(range(.2 2)) xlabel(#4) ///
columnopts(_esci, format(%7.4f)) 
graph export "$output\forestplot_OR_household.pdf", as(pdf) replace

* Source control
meta forestplot if Includes_Source_Control == "Yes", /// 
esrefline(lcolor(green)) ///
xlabel(0.2 1.6) insidemarker ///
nullrefline(favorsleft("Favors masks") ///
favorsright("Favors no masks ")) ///
eform xscale(range(.2 2)) xlabel(#4) ///
columnopts(_esci, format(%7.4f)) 
graph export "$output\forestplot_OR_incsourcecontrol.pdf", as(pdf) replace


/*Metaregression analysis assuming a DerSimonian–Laird random-effects model*/

/* Construct indicator variables first*/
gen General_population = 0
replace General_population = 1 if Population == "General population"

gen Pilgrimage = 0
replace Pilgrimage = 1 if Population == "Pilgrimage"

gen University_residents = 0
replace University_residents = 1 if Population == "University residents"

gen Household = 0
replace Household = 1 if Population == "Household"

gen Hospitals = 0
replace Hospitals = 1 if Population == "Hospitals"

gen Community = 0
replace Community = 1 if Setting  == "Community setting"

gen Non_Community = 0
replace Non_Community = 1 if Setting  == "Non-community setting"

gen Adults = 0
replace Adults = 1 if Adults_only == "Yes"

gen Non_adherence_treatment = 0
replace Non_adherence_treatment = 1 if Noncompliance_in_treatment == "Yes"

gen Non_adherence_controls = 0
replace Non_adherence_controls = 1 if Controls_Used_Mask == "Yes"

* Meta regressions for Table S2
meta regress i.Non_Community, random(dlaird) 
meta regress i.Adults, random(dlaird) 
meta regress i.Non_adherence_treatment, random(dlaird) 
meta regress i.Non_adherence_controls, random(dlaird)  
meta regress i.Non_Community i.Adults i.Non_adherence_treatment i.Non_adherence_controls, random(dlaird)  

*Create funnelplot
meta funnelplot, contours(1 5 10) graphregion(color(white)) bgcolor(white) 
graph export "$output\Figure_S1_funnelplot_OR.pdf", as(pdf) replace

meta bias, egger

* Subgroup analysis with combined face masks and hand hygiene studies

*Using unadjusted risk ratio estimates
clear
import excel "$datafolder\Maskmeta_data.xlsx", sheet("Data_facemask_hand_hygiene_inte") cellrange(A1:N8) firstrow clear

meta set lnRR lnRRse, random(dlaird) studylabel(Article)

* RR fm_hh_all
meta forestplot , /// 
esrefline(lcolor(green)) ///
xlabel(0.2 1.6) insidemarker ///
nullrefline(favorsleft("Favors masks") ///
favorsright("Favors no masks ")) ///
eform xscale(range(.2 2)) xlabel(#4) ///
columnopts(_esci, format(%7.4f)) 
graph export "$output\forestplot_fmhh_RR.pdf", as(pdf) replace

* Using adjusted odds ratios
gen double log_or = log(OR)
gen double log_or_ll = log(ORlower)
gen double log_or_ul = log(ORupper)
list log_or log_or_ll log_or_ul
meta set log_or log_or_ll log_or_ul, level(95)  random(dlaird)  studylabel(Article) civartolerance(1e-2)

* FM fm_hh_all adjusted 
meta forestplot , /// 
esrefline(lcolor(green)) ///
xlabel(0.2 1.6) insidemarker ///
nullrefline(favorsleft("Favors masks") ///
favorsright("Favors no masks ")) ///
eform xscale(range(.2 2)) xlabel(#4) ///
columnopts(_esci, format(%7.4f)) 
graph export "$output\forestplot_fmhh_ORadj.pdf", as(pdf) replace

log close
